# Supplementary material for: Genetically Predicted Blood Pressure Across the Lifespan: Differential Effects of Mean and Pulse Pressure on Stroke Risk
Source: Hypertension. 2020 Jul 6;76(3):953–61. doi: 10.1161/HYPERTENSIONAHA.120.15136 (PMC7418931; doi:10.1161/HYPERTENSIONAHA.120.15136)
Supplement: Supplementary file 3 [file hyp-76-0953-s003.xlsx]

## Sheet: STable1
Supplementary Table S1. Genetic variants used as instruments in the analyses.
SNP	Chromosome	Position	Effect allele	MAF	beta.ypp	se.ypp	pval.ypp	r2_ypp	beta.ymap	se.ymap	pval.ymap	r2_ymap	beta.opp	se.opp	pval.opp	r2_opp	beta.omap	se.omap	pval.omap	r2_omap
rs1000423	17	59475642	C	0.3675	-0.16919	0.0409581	3.61656e-05	7.19481e-05	-0.14961	0.0486311	0.0020953	7.3481e-05	-0.32572	0.0453585	6.93971e-13	0.000266661	-0.328528	0.0423762	9.03329e-15	0.000271278
rs10088725	8	141060747	G	0.3423	0.32659	0.0373076	2.07877e-18	0.000259653	0.0260522	0.0443061	0.556529	2.15804e-06	0.255558	0.0413433	6.36555e-10	0.000158989	0.0125841	0.0386287	0.744598	3.85506e-07
rs1009358	2	65276452	C	0.5093	-0.225606	0.0373139	1.48666e-09	0.000137544	-0.234653	0.0443044	1.18276e-07	0.000194347	-0.353972	0.04126	9.62001e-18	0.000338594	-0.142471	0.0385526	0.000219502	5.48523e-05
rs10119435	9	113135263	A	0.0318	0.437286	0.106221	3.84418e-05	6.36613e-05	0.422356	0.126119	0.000811616	7.75685e-05	0.45686	0.11789	0.000106517	6.94881e-05	0.62109	0.110137	1.7098e-08	0.000128426
rs10133920	14	36106675	C	0.8742	-0.238527	0.0559848	2.04025e-05	6.76579e-05	-0.174032	0.0664737	0.00884389	4.7042e-05	-0.337382	0.0615771	4.28123e-08	0.000135359	-0.201225	0.0575315	0.000469477	4.81512e-05
rs10147467	14	98588745	G	0.6134	0.19834	0.0372271	9.9524e-08	0.000100874	0.119161	0.044203	0.00702325	4.75565e-05	0.282375	0.0412528	7.66593e-12	0.000204461	0.102351	0.0385443	0.00792136	2.68622e-05
rs10158537	1	243488186	G	0.5341	-0.043836	0.0394067	0.265969	5.17046e-06	0.229294	0.0467848	9.54235e-07	0.000184772	-0.185049	0.0435875	2.18223e-05	9.21385e-05	0.304263	0.0407193	7.91236e-14	0.000249095
rs10226118	7	155744483	C	0.5893	-0.0508252	0.0368151	0.167418	6.76039e-06	-0.0599356	0.043711	0.17032	1.22791e-05	-0.13867	0.0408989	0.000697591	5.03244e-05	-0.249359	0.0382081	6.7519e-11	0.000162728
rs10245376	7	7272368	T	0.1043	0.152744	0.0502466	0.00236709	2.35683e-05	0.328086	0.0596545	3.80862e-08	0.000142023	0.0256367	0.0552709	0.642765	6.63932e-07	0.223841	0.0516359	1.45828e-05	5.06149e-05
rs10248237	7	69200612	A	0.0378	0.101293	0.0804588	0.208052	4.03523e-06	0.262819	0.0955279	0.00593797	3.54819e-05	0.274614	0.0895013	0.00215324	2.96589e-05	0.464788	0.0836145	2.72075e-08	8.49609e-05
rs10409243	19	10332988	C	0.2498	0.169931	0.0374813	5.79843e-06	5.8515e-05	0.111028	0.044504	0.0126045	3.26265e-05	0.242723	0.0413184	4.24785e-09	0.000119383	0.21244	0.0386028	3.7326e-08	9.14522e-05
rs10417262	19	21892560	C	0.173	0.0166373	0.0379448	0.661054	4.28223e-07	-0.102908	0.0450516	0.0223601	2.13986e-05	-0.131225	0.0419072	0.00174032	2.66402e-05	-0.239884	0.0391503	8.95324e-10	8.90238e-05
rs1042725	12	66358347	T	0.3762	0.116373	0.0361744	0.00129568	3.43654e-05	0.0687863	0.0429513	0.10927	1.56821e-05	0.304211	0.0400146	2.91477e-14	0.000234837	0.206517	0.0373864	3.31996e-08	0.000108225
rs10468291	16	49768046	C	0.5712	0.0744331	0.0366678	0.042365	1.46733e-05	0.0893457	0.0435361	0.0401497	2.76138e-05	0.175884	0.0404754	1.39044e-05	8.19309e-05	0.219412	0.0378137	6.54305e-09	0.000127502
rs10497529	2	179839888	A	0.0313	-0.425554	0.0945289	6.74131e-06	5.93738e-05	0.151409	0.112242	0.177352	9.81687e-06	-0.670961	0.104818	1.54444e-10	0.000147598	0.0938029	0.0979362	0.338166	2.88482e-06
rs1050288	12	27955296	T	0.3372	0.210263	0.0384232	4.44899e-08	0.000106843	0.0902308	0.0456239	0.0479635	2.5699e-05	0.189085	0.0426028	9.07032e-06	8.64045e-05	0.0312957	0.039804	0.431724	2.36696e-06
rs10732433	10	21037294	T	0.3722	0.159173	0.0367418	1.47706e-05	6.4016e-05	-0.0423844	0.0436263	0.331285	5.92851e-06	0.238363	0.0407331	4.86798e-09	0.000143558	-0.00910985	0.0380582	0.810822	2.09687e-07
rs10736085	10	95893052	A	0.4617	0.283595	0.0363635	6.28116e-15	0.000216139	0.258186	0.0431781	2.24202e-09	0.000233984	0.227978	0.0402223	1.44672e-08	0.000139676	0.253375	0.0375774	1.55741e-11	0.00017253
rs10763559	10	60347410	C	0.2967	-0.163919	0.0363801	6.61905e-06	6.06274e-05	-0.0844154	0.0431967	0.0506783	2.10009e-05	-0.309168	0.0402541	1.59144e-14	0.000215675	-0.191852	0.0376106	3.38098e-07	8.30506e-05
rs10772839	12	15281610	C	0.3596	-0.101159	0.0380387	0.00782954	2.54819e-05	0.0574915	0.0451646	0.203043	1.07501e-05	-0.232772	0.0422214	3.52864e-08	0.000134923	0.0224437	0.0394484	0.569399	1.25433e-06
rs10776752	1	113044328	T	0.0853	0.216258	0.0692218	0.00178363	3.9457e-05	0.487687	0.0821814	2.9574e-09	0.000262087	0.521948	0.0769181	1.15733e-11	0.000229845	0.653168	0.0718567	9.9869e-20	0.00035994
rs1077795	19	17222584	G	0.7351	-0.0342616	0.0410517	0.403946	2.4717e-06	-0.188799	0.0487389	0.000107245	9.80311e-05	-0.173769	0.0455148	0.00013465	6.35807e-05	-0.263781	0.0425209	5.52921e-10	0.00014651
rs10779358	1	219713730	T	0.43	-0.21297	0.0378656	1.8648e-08	0.000120208	-0.0497584	0.0449624	0.26844	8.57062e-06	-0.179507	0.0420585	1.97282e-05	8.54001e-05	0.0686827	0.0392951	0.0804881	1.25023e-05
rs10781976	16	75314838	G	0.3395	-0.263413	0.036661	6.74478e-13	0.000168244	-0.232182	0.0435311	9.63559e-08	0.000170728	-0.242952	0.0406045	2.18864e-09	0.000143122	-0.180416	0.0379365	1.97826e-06	7.89251e-05
rs10850402	12	115354123	A	0.158	-0.152452	0.0391557	9.88537e-05	3.34339e-05	-0.281121	0.0464869	1.47606e-09	0.000148488	-0.19293	0.0434283	8.8963e-06	5.35452e-05	-0.235829	0.0405725	6.16118e-09	8.00048e-05
rs10852858	17	1357751	T	0.2272	0.169569	0.0364828	3.35584e-06	5.45909e-05	0.196328	0.0433166	5.83604e-06	9.5582e-05	0.293708	0.0403384	3.32115e-13	0.000163779	0.125799	0.0376901	0.000844838	3.00457e-05
rs10861941	12	79760388	G	0.3635	0.249034	0.0421044	3.33174e-09	0.000155157	0.195759	0.049994	9.01957e-05	0.000125223	0.0810701	0.0466349	0.0821413	1.64428e-05	0.0599881	0.0435695	0.168564	9.00296e-06
rs10876531	12	54443718	C	0.4147	-0.194203	0.0399403	1.16113e-06	9.89866e-05	-0.207509	0.0474222	1.21069e-05	0.000147612	-0.292097	0.044402	4.76299e-11	0.000223933	-0.272673	0.0414833	4.93866e-11	0.000195141
rs10883543	10	102552752	G	0.8923	-0.379817	0.0575172	4.02694e-11	0.000149909	-0.550544	0.0682864	7.53859e-16	0.000411383	-0.351184	0.0638582	3.81387e-08	0.000128159	-0.377275	0.0596595	2.55644e-10	0.000147909
rs10900127	10	45390103	C	0.1942	0.00341196	0.0369371	0.926402	1.96987e-08	0.077268	0.0438554	0.0780913	1.31951e-05	0.0824649	0.0407242	0.0428726	1.15071e-05	0.220802	0.038045	6.49476e-09	8.24963e-05
rs10995307	10	64552242	C	0.4794	0.154694	0.0361972	1.92406e-05	6.45805e-05	0.282746	0.042974	4.73547e-11	0.000281794	-0.0993419	0.0401094	0.0132583	2.6633e-05	-0.310708	0.0374681	1.11364e-16	0.000260531
rs11011885	10	20511569	C	0.7271	0.0510381	0.0429289	0.234482	5.58906e-06	-0.0468279	0.0509701	0.358237	6.1453e-06	0.305379	0.0475149	1.30379e-10	0.000200091	0.08576	0.044395	0.0533917	1.57805e-05
rs11037808	11	44041925	C	0.64	-0.0853126	0.0390155	0.0287706	1.81326e-05	-0.000819563	0.0463242	0.985885	2.18566e-09	-0.244317	0.0430942	1.43478e-08	0.000148711	-0.0693945	0.0402639	0.0848008	1.19973e-05
rs11038784	11	46169659	G	0.5179	0.0506352	0.036337	0.163474	6.92214e-06	0.235253	0.0431396	4.9518e-08	0.000195159	0.0523452	0.0402827	0.193792	7.39757e-06	0.098866	0.0376344	0.00861436	2.63894e-05
rs11039144	11	47264044	A	0.1598	-0.220087	0.0498407	1.00695e-05	7.03235e-05	-0.384757	0.0591723	7.93165e-11	0.000280717	-0.387642	0.055271	2.33063e-12	0.000218159	-0.345639	0.0516383	2.18422e-11	0.000173443
rs11070245	15	40317792	T	0.4693	-0.132763	0.0362677	0.000251676	4.74685e-05	-0.236969	0.0430588	3.7315e-08	0.000197524	-0.15033	0.0402067	0.000184855	6.08616e-05	-0.199786	0.0375627	1.04587e-07	0.000107493
rs11072508	15	75062397	C	0.1124	0.17401	0.0387603	7.14804e-06	3.26651e-05	0.516701	0.0460056	2.93538e-29	0.000376182	0.0942721	0.0427702	0.0275145	9.58743e-06	0.320848	0.039954	9.75462e-16	0.000111054
rs11123203	2	114423065	G	0.7969	-0.172042	0.0453785	0.000149943	5.18006e-05	-0.13645	0.0538798	0.0113267	4.25595e-05	-0.199308	0.0500452	6.81991e-05	6.95209e-05	-0.255355	0.0467543	4.72203e-08	0.000114118
rs11125768	2	59306564	T	0.2836	0.0895811	0.0370349	0.0155716	1.76298e-05	0.186149	0.0439703	2.302e-05	9.94304e-05	0.24712	0.0408629	1.47291e-09	0.000134162	0.181423	0.0381779	2.01489e-06	7.23101e-05
rs11126989	2	85490112	A	0.186	-0.0983594	0.036379	0.00685701	1.58388e-05	-0.0197878	0.0431941	0.646871	8.37276e-07	-0.399063	0.0403084	4.19436e-23	0.000260719	-0.111662	0.0376656	0.00303141	2.04127e-05
rs1114348	6	51834280	A	0.1389	-0.0307063	0.0361324	0.395422	1.21945e-06	0.21698	0.0428971	4.23803e-07	7.95301e-05	-0.0281813	0.0399726	0.480802	1.02714e-06	0.252854	0.0373416	1.27862e-11	8.2689e-05
rs11160546	14	100233353	C	0.6662	-0.107148	0.038273	0.00511767	2.76065e-05	-0.127351	0.0454419	0.00507145	5.09368e-05	-0.308622	0.0423775	3.28227e-13	0.000229032	-0.0638801	0.039596	0.106681	9.81238e-06
rs111663960	6	26082220	G	0.877	0.216517	0.0548249	7.8433e-05	5.46816e-05	0.506607	0.0650853	7.08163e-15	0.000391006	0.157102	0.0608082	0.00977892	2.87886e-05	0.497068	0.056803	2.13268e-18	0.000288196
rs11191841	10	105639611	T	0.4903	0.146009	0.0361251	5.30778e-05	5.76087e-05	0.0869618	0.0428933	0.0426232	2.66913e-05	0.229651	0.0400949	1.01928e-08	0.000142517	0.237681	0.0374588	2.22626e-10	0.000152657
rs11204675	1	150570985	T	0.4445	-0.105881	0.03653	0.00375036	2.99326e-05	-0.0423473	0.0433735	0.328898	6.25379e-06	-0.266527	0.0403753	4.086e-11	0.000189666	-0.0928863	0.0377242	0.0138078	2.30362e-05
rs112070444	8	135611317	T	0.014	-0.387993	0.101486	0.000131821	2.24701e-05	-0.662122	0.120489	3.90696e-08	8.54707e-05	-0.329843	0.112685	0.00342146	1.62395e-05	-0.30326	0.105278	0.00396992	1.37274e-05
rs11207420	1	59646524	A	0.0926	-0.504024	0.0405096	1.60293e-35	0.000230815	-0.0952626	0.0481198	0.0477393	1.07694e-05	-0.480443	0.0447811	7.56762e-27	0.000209723	-0.0220408	0.0418473	0.598406	4.41384e-07
rs11222084	11	130273230	T	0.6445	0.485783	0.03732	1.02822e-38	0.000584655	0.00617821	0.0443335	0.889168	1.23516e-07	0.672412	0.0413346	1.80268e-59	0.00112017	-0.0164085	0.0386384	0.671079	6.67041e-07
rs11246302	11	754157	A	0.1325	-0.0349374	0.0409747	0.393851	1.51712e-06	-0.0153974	0.0486498	0.751628	3.84872e-07	-0.290764	0.0454791	1.62576e-10	0.00010508	-0.101928	0.0424927	0.0164531	1.29129e-05
rs11250064	8	10581882	A	0.1481	0.229878	0.0390106	3.80643e-09	7.20926e-05	0.318557	0.046316	6.09517e-12	0.000180823	0.162889	0.0431277	0.000158837	3.61976e-05	0.231258	0.0402913	9.49865e-09	7.29608e-05
rs112557609	1	56576924	A	0.0706	0.113041	0.0382079	0.00309099	9.06633e-06	0.0485415	0.0453657	0.284619	2.18358e-06	0.380594	0.0421998	1.91361e-19	0.000102774	0.218063	0.0394299	3.19824e-08	3.37383e-05
rs113044050	14	104007751	T	0.0458	-0.0916594	0.0524493	0.0805381	3.97019e-06	-0.237792	0.0622714	0.000134237	3.49008e-05	-0.179777	0.0579857	0.00193304	1.5273e-05	-0.370379	0.0541701	8.08668e-12	6.48261e-05
rs113085515	20	62604493	A	0.0388	-0.0440984	0.0524941	0.400873	7.8423e-07	0.032802	0.0623269	0.598688	5.66738e-07	-0.341918	0.0581536	4.11874e-09	4.71456e-05	-0.0973211	0.0543345	0.0732709	3.81955e-06
rs113216630	20	47427403	A	0.0326	-0.18243	0.0508368	0.000332626	1.13493e-05	-0.364463	0.0603548	1.55713e-09	5.91652e-05	-0.137437	0.0562522	0.0145571	6.44144e-06	-0.293739	0.0525519	2.27949e-08	2.94238e-05
rs113397083	6	150984741	A	0.0359	-0.404216	0.0704302	9.52673e-09	6.11499e-05	-0.616478	0.0836171	1.68073e-13	0.000185775	-0.390381	0.0781451	5.86967e-07	5.70356e-05	-0.586524	0.0730025	9.45316e-16	0.000128748
rs113416086	3	27437071	C	0.7189	-0.213637	0.0391383	4.80802e-08	9.9732e-05	-0.101262	0.0464729	0.0293377	2.92657e-05	-0.310833	0.0434034	8.00319e-13	0.000211123	-0.274133	0.0405508	1.38074e-11	0.000164212
rs113458760	17	79370257	G	0.6423	-0.104767	0.0378892	0.0056913	2.72683e-05	-0.145531	0.0449859	0.00121649	6.87233e-05	-0.163779	0.0418907	9.24479e-05	6.66385e-05	-0.236696	0.0391354	1.46737e-09	0.000139185
rs113695818	12	8837407	T	0.0857	-0.0370657	0.0391466	0.34372	1.16404e-06	-0.14043	0.046478	0.00251634	2.18236e-05	-0.162937	0.0434523	0.000177014	2.24937e-05	-0.28825	0.040593	1.24225e-12	7.0398e-05
rs113862167	14	100701919	A	0.0508	-0.0930046	0.0464248	0.0451428	4.51006e-06	-0.0111413	0.0551214	0.839821	8.45336e-08	-0.280146	0.0511079	4.2224e-08	4.09206e-05	-0.159641	0.0477502	0.000828128	1.32881e-05
rs11556924	7	129663496	T	0.0247	0.0158532	0.0370456	0.668697	6.54668e-08	-0.312338	0.0439779	1.23321e-12	3.3191e-05	0.0141029	0.0409933	0.730825	5.18089e-08	-0.175246	0.0382971	4.7428e-06	7.99988e-06
rs115579647	3	22589972	T	0.028	-0.218672	0.114269	0.0556649	1.40722e-05	0.133103	0.135673	0.326569	6.80983e-06	0.418964	0.125929	0.000877989	5.16571e-05	0.670342	0.117646	1.2138e-08	0.000132242
rs11592107	10	122968964	A	0.0758	0.126605	0.0391177	0.00121025	1.2142e-05	0.168406	0.0464445	0.000287976	2.80599e-05	0.247732	0.0432122	9.88289e-09	4.64891e-05	0.199341	0.0403724	7.91592e-07	3.0101e-05
rs11642015	16	53802494	T	0.1024	0.146783	0.0368789	6.89072e-05	2.14134e-05	0.32391	0.0437815	1.38559e-13	0.000136197	0.141999	0.0407527	0.000493304	2.00404e-05	0.0895568	0.0380744	0.0186659	7.97135e-06
rs11676040	2	112713115	C	0.6988	0.0610656	0.0395081	0.122192	8.48698e-06	0.0861286	0.0469083	0.0663435	2.20515e-05	0.093724	0.0437395	0.0321321	1.99922e-05	0.251173	0.0408616	7.91269e-10	0.000143584
rs11690961	2	46363336	C	0.8888	-0.262287	0.0560764	2.90898e-06	7.35215e-05	0.00136982	0.0665846	0.983587	2.61922e-09	-0.466156	0.0619975	5.5405e-14	0.000232233	0.0821035	0.0579287	0.156391	7.20418e-06
rs11697820	20	2781441	C	0.2363	0.125156	0.0368411	0.000680992	3.05662e-05	0.0793384	0.0437429	0.0697195	1.60431e-05	0.25251	0.0408292	6.23847e-10	0.000124422	0.0916922	0.0381479	0.0162355	1.6406e-05
rs11759438	6	169633335	C	0.2843	-0.219853	0.0361707	1.21812e-09	0.000106347	-0.0296863	0.0429507	0.489458	2.53254e-06	-0.272462	0.0401132	1.10596e-11	0.000163332	0.0198249	0.0374799	0.596843	8.64733e-07
rs11774829	8	105978368	A	0.0416	-0.0418986	0.060517	0.488722	7.56818e-07	-0.283437	0.0718491	7.98699e-05	4.52365e-05	-0.376673	0.0669064	1.80563e-08	6.11676e-05	-0.382544	0.0625078	9.37519e-10	6.30892e-05
rs11780243	8	120419533	G	0.7768	0.540976	0.0434365	1.3737e-35	0.00054867	-0.0317881	0.0515971	0.537841	2.47439e-06	0.644158	0.0481619	8.76815e-41	0.00077793	-0.0671041	0.0450123	0.136017	8.44216e-06
rs117941719	17	40448978	G	0.9311	-0.184185	0.0782374	0.0185648	2.35329e-05	-0.0734142	0.0928936	0.429351	4.88328e-06	-0.491825	0.0868184	1.47198e-08	0.000167799	-0.12223	0.0811165	0.131851	1.03639e-05
rs118081127	16	51633241	T	0.0172	0.160909	0.0677952	0.0176236	4.73267e-06	0.383492	0.0804897	1.89502e-06	3.51109e-05	0.257068	0.0751657	0.000626271	1.20793e-05	0.399118	0.0702219	1.31991e-08	2.91171e-05
rs11813059	10	31369709	G	0.7154	-0.14688	0.040042	0.0002444	4.74965e-05	0.0580268	0.0475441	0.222283	9.68227e-06	-0.276981	0.0444292	4.548e-10	0.000168902	0.0129297	0.0415121	0.755445	3.68055e-07
rs11834380	12	50080878	A	0.0768	-0.231551	0.0617949	0.000178961	4.11057e-05	-0.207235	0.0733711	0.00473639	4.3005e-05	-0.397959	0.0686075	6.6189e-09	0.000121419	-0.22864	0.0641004	0.00036129	4.00787e-05
rs11874246	18	42596789	T	0.2157	0.0733475	0.0396328	0.0642183	9.84136e-06	0.111567	0.0470562	0.0177442	2.97399e-05	0.240133	0.043914	4.54928e-08	0.000105484	0.193538	0.0410281	2.39235e-06	6.85199e-05
rs11899888	2	56102744	G	0.8374	-0.159841	0.0496356	0.00128088	3.76168e-05	0.0418552	0.0589346	0.477583	3.3689e-06	-0.442727	0.0551116	9.53214e-16	0.000288588	0.0243884	0.0514957	0.635784	8.75734e-07
rs11909120	21	30131872	T	0.6623	0.18868	0.0514557	0.000245634	8.60973e-05	-0.0370012	0.0610963	0.544768	4.32468e-06	0.434655	0.0570916	2.68177e-14	0.000456907	-0.0166673	0.0533451	0.754704	6.71844e-07
rs11977526	7	46008110	A	0.3546	-0.262902	0.0368997	1.04685e-12	0.000171044	-0.0152858	0.0438182	0.727205	7.55232e-07	-0.701626	0.0408006	3.08727e-66	0.00121824	-0.0238688	0.0381416	0.531451	1.40988e-06
rs12032422	1	221352843	G	0.6832	0.0704952	0.0393375	0.0731252	1.16307e-05	0.144093	0.046705	0.00203466	6.3468e-05	0.105547	0.0433439	0.0148881	2.60722e-05	0.232286	0.0404926	9.67637e-09	0.000126279
rs1209384	1	43765089	A	0.1329	0.156766	0.0369866	2.25191e-05	3.06232e-05	0.260075	0.0439123	3.1754e-09	0.000110085	0.139287	0.0410318	0.000687367	2.41751e-05	0.157079	0.0383342	4.17563e-05	3.07456e-05
rs12118102	1	176634724	G	0.9449	-0.382922	0.0813218	2.49482e-06	8.25487e-05	-0.0498698	0.0965608	0.605534	1.82873e-06	-0.570843	0.0898425	2.10401e-10	0.000183452	0.0647588	0.0839438	0.440438	2.36095e-06
rs12137438	1	184650034	C	0.4599	0.131501	0.0368972	0.000365373	4.6446e-05	0.250893	0.0438058	1.02162e-08	0.000220826	0.0430689	0.0408082	0.291245	4.98216e-06	0.0993057	0.0381254	0.00919563	2.64873e-05
rs12185567	2	172560729	A	0.1727	-0.117856	0.0402502	0.00341095	2.14591e-05	-0.275784	0.0477859	7.8826e-09	0.000153472	-0.052107	0.0445358	0.242001	4.19469e-06	-0.152863	0.0416073	0.000238888	3.61004e-05
rs12191117	6	35126723	C	0.225	0.0736558	0.0402048	0.0669512	1.02294e-05	0.128656	0.047735	0.0070353	4.07643e-05	0.156863	0.0445589	0.000431069	4.63957e-05	0.23914	0.0416282	9.22092e-09	0.00010783
rs12192157	6	169720903	C	0.0244	-0.109061	0.0365845	0.00287297	3.06163e-06	-0.0276397	0.0434384	0.524584	2.56841e-07	-0.245551	0.040515	1.35698e-09	1.55202e-05	-0.057473	0.0378545	0.12895	8.5024e-07
rs12194642	6	79538791	A	0.127	0.0695979	0.0372674	0.0618295	5.80714e-06	0.25054	0.0442441	1.49271e-08	9.82897e-05	0.135576	0.041258	0.00101611	2.20362e-05	0.258594	0.0385433	1.96133e-11	8.01691e-05
rs12205653	6	55960169	T	0.0742	0.322394	0.0509941	2.5858e-10	7.72053e-05	0.0878006	0.0605529	0.147066	7.47915e-06	0.552175	0.0565155	1.52391e-22	0.000226478	-0.0161286	0.0528108	0.76006	1.93226e-07
rs12216886	9	2493751	G	0.6085	0.000974927	0.0465403	0.983287	2.44844e-09	-0.0843691	0.0552574	0.126803	2.39494e-05	-0.149986	0.051372	0.00350494	5.7949e-05	-0.271721	0.0479929	1.50058e-08	0.000190191
rs12258967	10	18727959	G	0.7067	-0.33619	0.0396844	2.44045e-17	0.00025332	-0.538664	0.0471092	2.89134e-30	0.000849413	-0.332823	0.0437211	2.70002e-14	0.000248271	-0.392466	0.0408444	7.40388e-22	0.000345226
rs12264186	10	32289986	T	0.1343	0.161795	0.0461936	0.000460952	3.29098e-05	0.0687899	0.054848	0.209774	7.77014e-06	0.280065	0.0513595	4.9564e-08	9.86083e-05	0.101587	0.047986	0.0342604	1.29739e-05
rs1229984	4	100239319	T	0.0179	-0.82227	0.124249	3.65424e-11	0.000128526	-0.831385	0.147528	1.74897e-08	0.000171613	-1.08666	0.133675	4.34426e-16	0.000224465	-0.606873	0.124899	1.18116e-06	7.00094e-05
rs12403298	1	42359581	A	0.0661	0.129478	0.0650367	0.0464999	1.11904e-05	0.182471	0.0772184	0.0181265	2.90286e-05	0.427809	0.0716129	2.31954e-09	0.000122167	0.240463	0.0669087	0.000325831	3.85967e-05
rs12421666	11	10183340	C	0.669	-0.277811	0.0775383	0.000339918	0.000184801	-0.401481	0.0920603	1.29514e-05	0.000504104	-0.298522	0.0855289	0.000482557	0.000213383	-0.475203	0.079903	2.73066e-09	0.00054071
rs12433887	14	53322999	G	0.3352	-0.161525	0.0398582	5.0699e-05	6.28676e-05	-0.30316	0.0473205	1.49277e-10	0.000289251	-0.230721	0.0441463	1.73093e-07	0.000128269	-0.136847	0.0412458	0.000907296	4.51251e-05
rs12462548	19	7295991	A	0.2139	0.204584	0.0453874	6.56374e-06	7.60999e-05	0.247948	0.0538888	4.20581e-06	0.000145998	0.17992	0.0502766	0.000345499	5.88572e-05	0.265124	0.04697	1.65806e-08	0.000127802
rs12463826	2	165096178	A	0.3245	-0.200199	0.03666	4.7426e-08	9.49983e-05	-0.338872	0.0435227	6.95133e-15	0.000355506	-0.255595	0.0405548	2.93426e-10	0.000154845	-0.263741	0.0378883	3.38654e-12	0.000164872
rs12485003	22	40635276	A	0.0204	0.353465	0.0645253	4.30953e-08	2.69975e-05	-0.0261587	0.0766186	0.732792	1.93129e-07	0.466986	0.071291	5.74905e-11	4.71236e-05	-0.0468832	0.0666106	0.481533	4.74969e-07
rs12494304	3	48178029	C	0.472	-0.114828	0.0381925	0.00264251	3.55323e-05	-0.25481	0.0453432	1.91732e-08	0.000228531	-0.114881	0.042296	0.00660553	3.55651e-05	-0.281504	0.0395123	1.04763e-12	0.000213549
rs1250259	2	216300482	T	0.6017	0.271162	0.0410952	4.16896e-11	0.000190546	0.148817	0.0487979	0.00229136	7.49603e-05	0.427079	0.0454612	5.8038e-21	0.000472671	0.134222	0.0424797	0.00157958	4.66863e-05
rs12521097	5	131575338	A	0.1574	0.0760872	0.0362256	0.0356979	8.30236e-06	-0.040301	0.0430116	0.348769	3.04224e-06	0.119012	0.0400648	0.0029735	2.03123e-05	-0.212284	0.0374295	1.41647e-08	6.46268e-05
rs12596630	16	2065666	T	0.0476	0.101314	0.063471	0.110441	5.03173e-06	0.151983	0.0753595	0.0437214	1.47895e-05	0.302594	0.0708796	1.96314e-05	4.48848e-05	0.388034	0.0662184	4.63676e-09	7.38105e-05
rs12627514	21	44759440	G	0.6957	0.133861	0.0401373	0.000852981	4.10189e-05	0.288438	0.0476518	1.42445e-09	0.000248751	0.0517858	0.0443535	0.242982	6.139e-06	0.166661	0.0414368	5.77127e-05	6.35835e-05
rs12643599	4	156639846	G	0.5429	-0.0667099	0.0376315	0.0762778	1.19416e-05	-0.265172	0.0446759	2.93609e-09	0.000246446	-0.180723	0.0416249	1.41438e-05	8.76416e-05	-0.271232	0.0388864	3.0669e-12	0.000197408
rs1264453	11	112938783	C	0.2085	-0.111967	0.0366321	0.00223948	2.23712e-05	-0.117937	0.0434939	0.00669701	3.24185e-05	-0.242897	0.0405375	2.07683e-09	0.000105282	-0.170392	0.037874	6.83362e-06	5.18093e-05
rs12644723	4	95942505	G	0.5228	0.153148	0.0371864	3.81742e-05	6.32719e-05	0.261879	0.0441494	3.0052e-09	0.000241643	0.0753296	0.0411321	0.0670412	1.5308e-05	0.11872	0.0384279	0.0020057	3.80221e-05
rs12650358	4	54441604	C	0.4627	-0.0336601	0.0374125	0.36828	3.04579e-06	-0.0237315	0.0444203	0.59317	1.97744e-06	-0.283858	0.0414412	7.42041e-12	0.000216606	-0.0402421	0.0387208	0.298671	4.35341e-06
rs12656497	5	32831939	T	0.4027	-0.333722	0.0367641	1.12381e-19	0.000289665	-0.50416	0.0436435	7.43493e-31	0.000863469	-0.420639	0.0408229	6.83848e-25	0.000460199	-0.471281	0.0381359	4.52063e-35	0.000577678
rs12693302	2	183211443	G	0.2885	0.0114619	0.0377946	0.761685	2.91599e-07	0.323944	0.0448668	5.21699e-13	0.000304226	-0.0967177	0.0419404	0.0211073	2.07627e-05	0.224258	0.0391813	1.04413e-08	0.000111627
rs12875271	13	110792743	G	0.7876	0.207987	0.0626857	0.000907031	7.82501e-05	-0.136397	0.0744291	0.0668674	4.39548e-05	0.394522	0.0691495	1.16238e-08	0.00028155	-0.197489	0.0646072	0.00223764	7.05502e-05
rs12904537	15	63379726	G	0.2869	0.134547	0.0366014	0.000236984	4.0048e-05	0.106438	0.0434582	0.014318	3.27349e-05	0.236173	0.0405933	5.96178e-09	0.000123394	0.1005	0.0379271	0.00805379	2.23442e-05
rs12906962	15	95312071	C	0.2642	0.00889789	0.0390198	0.819619	1.66425e-07	0.275625	0.0463236	2.68699e-09	0.000208577	0.0123778	0.043252	0.774741	3.22056e-07	0.279095	0.040405	4.94671e-12	0.000163738
rs12978472	19	7257990	G	0.8728	-0.304789	0.0544389	2.16262e-08	0.00011152	-0.555767	0.0646274	8.07171e-18	0.00048431	-0.565785	0.0597554	2.86665e-21	0.000384288	-0.717506	0.0558189	8.38061e-38	0.000618024
rs13031230	2	164912119	T	0.076	-0.438172	0.0424441	5.61516e-25	0.00014579	-0.333677	0.050404	3.60183e-11	0.000110427	-0.43501	0.0470548	2.37606e-20	0.000143693	-0.148742	0.0439684	0.000717258	1.67998e-05
rs13107325	4	103188709	T	0.0269	-0.161325	0.0692705	0.0198652	7.36657e-06	-0.479156	0.0822385	5.67343e-09	8.48789e-05	-0.138153	0.0760637	0.0693276	5.40235e-06	-0.638263	0.0710526	2.65339e-19	0.000115308
rs13112725	4	106911742	G	0.4964	-0.259123	0.0422855	8.92246e-10	0.000181502	-0.3852	0.0502028	1.69096e-14	0.000523873	-0.154896	0.0467796	0.000929116	6.4856e-05	-0.22321	0.0437033	3.26871e-07	0.000134678
rs13125101	4	81174592	A	0.1242	0.367768	0.0398289	2.64477e-20	0.000159084	0.831286	0.0472568	3.35786e-69	0.00106161	0.461628	0.0439976	9.50973e-26	0.000250647	0.574706	0.0410984	2.03937e-44	0.000388481
rs13131614	4	15080687	T	0.1845	0.198355	0.0362013	4.27811e-08	6.40116e-05	0.222175	0.0429826	2.35699e-07	0.000104893	0.0771625	0.0401828	0.0548225	9.68691e-06	0.101224	0.0375412	0.00701085	1.66701e-05
rs13155230	5	57174891	C	0.4924	-0.0278022	0.0378111	0.462164	2.08906e-06	-0.0678075	0.0448933	0.13094	1.62305e-05	-0.10552	0.0417627	0.0115161	3.00927e-05	-0.238058	0.0390151	1.05108e-09	0.000153164
rs13180347	5	61558805	T	0.6886	0.0679675	0.052752	0.197597	1.07113e-05	0.248124	0.0626304	7.44458e-05	0.000186449	0.0844622	0.0585169	0.148914	1.6541e-05	0.304514	0.0546672	2.54516e-08	0.000215007
rs1321250	6	25642244	C	0.7971	0.0115789	0.0458676	0.800699	2.34467e-07	0.268126	0.0544551	8.49628e-07	0.000164213	-0.0788979	0.0508852	0.121021	1.08862e-05	0.268736	0.0475375	1.57708e-08	0.000126299
rs1322639	6	169587103	G	0.4981	-0.303366	0.0436637	3.72435e-12	0.000248782	-0.00365058	0.05185	0.94387	4.70537e-08	-0.433292	0.0483074	2.99929e-19	0.000507513	0.122675	0.0451387	0.00657351	4.06816e-05
rs13227860	7	22154454	A	0.0963	0.121361	0.0394525	0.00209744	1.38599e-05	0.135643	0.0468425	0.00378334	2.26142e-05	0.0661298	0.0436517	0.129788	4.11526e-06	0.248675	0.0407794	1.07527e-09	5.81925e-05
rs13241670	7	73318286	C	0.7686	0.13106	0.0423019	0.00194732	3.30336e-05	0.0908668	0.0502265	0.0704313	2.07401e-05	0.265101	0.0468678	1.54788e-08	0.000135157	0.093818	0.0437895	0.0321562	1.69273e-05
rs13431652	2	169753415	C	0.6933	-0.183329	0.0392931	3.07827e-06	7.72769e-05	-0.103555	0.0466556	0.02645	3.22043e-05	-0.3443	0.0435178	2.5493e-15	0.000272559	-0.0423462	0.0406624	0.297687	4.12303e-06
rs1343432	1	49396989	C	0.0902	0.010437	0.0415695	0.801758	9.66621e-08	0.145761	0.0493546	0.00314394	2.46247e-05	0.127749	0.0461643	0.00565324	1.44817e-05	0.239742	0.0431277	2.71783e-08	5.10027e-05
rs140321477	3	41865717	A	0.0125	-0.366393	0.0495141	1.37074e-13	1.79182e-05	0.0337292	0.0587985	0.566212	1.98333e-07	-0.890639	0.0548288	2.64574e-59	0.000105877	0.142063	0.0512515	0.00557376	2.69377e-06
rs14057	1	6683240	A	0.2715	-0.248249	0.0377976	5.12037e-11	0.000131803	-0.21528	0.0448803	1.61404e-06	0.000129462	-0.160993	0.0419156	0.000122618	5.54326e-05	-0.139399	0.0391605	0.000371362	4.15596e-05
rs1410144	1	230828348	T	0.325	0.15402	0.0389128	7.55891e-05	5.62722e-05	0.264233	0.0461992	1.07061e-08	0.00021632	0.151504	0.0431858	0.000451236	5.44487e-05	0.214737	0.0403457	1.0249e-07	0.000109384
rs142449193	8	102750597	T	0.0123	-0.263001	0.0898306	0.00341473	9.08651e-06	-0.585423	0.10665	4.04346e-08	5.88039e-05	-0.0735239	0.0984502	0.455177	7.10133e-07	-0.231721	0.0919777	0.0117589	7.05364e-06
rs1431079	2	226415465	A	0.1637	0.00945882	0.0400984	0.813518	1.32445e-07	0.0575194	0.0476091	0.226987	6.39699e-06	0.242949	0.0442733	4.08096e-08	8.73762e-05	0.139894	0.0413647	0.000719783	2.89708e-05
rs1432679	5	158244083	C	0.201	-0.252747	0.0364236	3.96058e-12	0.000110935	-0.11544	0.0432515	0.00760757	3.02268e-05	-0.276499	0.0402437	6.4075e-12	0.000132765	-0.165294	0.0376005	1.1028e-05	4.7447e-05
rs1436138	17	75316880	G	0.4816	-0.073348	0.0377252	0.0518643	1.45238e-05	-0.184387	0.0447897	3.84469e-05	0.00011988	-0.174235	0.0419423	3.26595e-05	8.19548e-05	-0.279395	0.0391827	1.0022e-12	0.000210737
rs1441358	15	71612514	G	0.4646	0.128017	0.0382059	0.000806231	4.40804e-05	-0.0281399	0.0453638	0.53505	2.78188e-06	0.235178	0.0423417	2.79023e-08	0.000148766	-0.13328	0.03956	0.00075441	4.77793e-05
rs1449544	8	76591880	C	0.357	-0.0879734	0.0362757	0.015304	1.92103e-05	-0.206427	0.0430683	1.64434e-06	0.000138149	-0.308788	0.0402816	1.78482e-14	0.000236675	-0.0436033	0.0376382	0.246668	4.71922e-06
rs1465091	12	20007597	A	0.1504	-0.148522	0.0468887	0.00153763	3.04787e-05	-0.218118	0.0556705	8.93196e-05	8.58581e-05	-0.331141	0.0516682	1.46753e-10	0.00015151	-0.272092	0.0482728	1.73675e-08	0.000102293
rs1470121	3	142625778	A	0.0756	-0.0967674	0.0375072	0.00988192	7.07607e-06	-0.0208022	0.0445336	0.64042	4.27107e-07	-0.268974	0.0416654	1.08006e-10	5.46707e-05	0.00335614	0.0389299	0.9313	8.51166e-09
rs1487629	4	38406510	A	0.497	0.11361	0.036105	0.00165173	3.48907e-05	0.1736	0.042867	5.12994e-05	0.000106404	0.210802	0.0400568	1.4218e-07	0.000120123	0.248888	0.0374225	2.92225e-11	0.00016745
rs149028628	7	91277889	T	0.0264	0.0967989	0.069048	0.160945	2.60422e-06	0.0286288	0.081982	0.726933	2.97527e-07	0.459959	0.0764176	1.75732e-09	5.87997e-05	0.0683573	0.0713996	0.338371	1.29869e-06
rs1492027	3	167469955	G	0.3704	0.00778467	0.0435357	0.858086	1.52816e-07	0.135688	0.0516893	0.00866375	6.06394e-05	0.175518	0.0482839	0.000277907	7.76839e-05	0.287021	0.0451076	1.98151e-10	0.000207738
rs149208302	14	51202971	C	0.9403	-0.339896	0.0775076	1.15882e-05	7.0127e-05	-0.50952	0.0920224	3.08316e-08	0.000205826	-0.085407	0.0865518	0.323755	4.42772e-06	0.0329269	0.0808626	0.683865	6.58104e-07
rs1496479	18	26322005	G	0.141	-0.0597183	0.0363001	0.0999453	4.67067e-06	-0.118703	0.0430989	0.00588426	2.4103e-05	-0.248802	0.0401332	5.6769e-10	8.10722e-05	-0.119558	0.0374973	0.00143058	1.87207e-05
rs150857355	12	49209340	C	0.015	0.490933	0.124844	8.41465e-05	3.85056e-05	0.541836	0.14823	0.000256885	6.12631e-05	0.623067	0.139189	7.59412e-06	6.20225e-05	0.798342	0.130035	8.29386e-10	0.000101826
rs1534966	20	36837296	G	0.5328	0.0889001	0.0362523	0.0141973	2.12728e-05	-0.018742	0.0430435	0.663259	1.23491e-06	0.229888	0.0402017	1.07675e-08	0.00014225	-0.0357252	0.0375615	0.341548	3.43533e-06
rs1544861	11	10679441	T	0.0108	0.0824723	0.0383737	0.0316211	7.85735e-07	0.316286	0.0455555	3.8561e-12	1.5094e-05	0.0950745	0.0424422	0.0250856	1.04421e-06	0.162948	0.0396514	3.96592e-05	3.06731e-06
rs1557765	11	17403639	T	0.0896	0.188598	0.0372264	4.06178e-07	3.13738e-05	0.126163	0.0442017	0.00431419	1.83375e-05	0.302263	0.0413414	2.65203e-13	8.05865e-05	0.16726	0.0386266	1.49045e-05	2.46761e-05
rs1557848	12	48181374	G	0.7075	0.0580262	0.0527305	0.271147	7.53447e-06	0.210529	0.0626056	0.000771768	0.000129542	0.304445	0.0585729	2.0192e-07	0.000207406	0.359011	0.054721	5.36401e-11	0.000288416
rs1643235	12	21995555	C	0.5277	0.227935	0.0365886	4.68512e-10	0.000140017	0.033845	0.0434471	0.435986	4.03209e-06	0.121166	0.0406375	0.00286736	3.95657e-05	0.0586152	0.0379667	0.122625	9.25929e-06
rs167479	19	11526765	T	0.2778	-0.239321	0.0361742	3.70678e-11	0.000124252	-0.53253	0.0429355	2.61099e-35	0.000803552	-0.247862	0.0400516	6.08037e-10	0.000133279	-0.398504	0.0374131	1.74007e-26	0.000344514
rs1687318	3	14891798	T	0.0298	0.0260732	0.0407207	0.521982	2.12529e-07	0.248925	0.0483443	2.62178e-07	2.53018e-05	0.198803	0.0451496	1.06705e-05	1.23559e-05	0.283801	0.0421796	1.71925e-11	2.51801e-05
rs16891994	8	120106902	A	0.0103	0.56632	0.102647	3.45045e-08	3.53522e-05	0.0936813	0.121885	0.44213	1.26352e-06	0.212644	0.113997	0.0621332	4.98424e-06	-0.0517965	0.106504	0.626731	2.95729e-07
rs16895971	4	17884986	C	0.6718	0.13326	0.0525913	0.0112814	4.2338e-05	0.2986	0.062439	1.73482e-06	0.000277648	0.218204	0.0582188	0.000178293	0.000113516	0.3477	0.0543889	1.63116e-10	0.000288231
rs17010957	4	86719165	C	0.753	0.311512	0.0510824	1.07492e-09	0.000195161	0.319158	0.0606524	1.42608e-07	0.000267571	0.384682	0.0565379	1.02001e-11	0.00029761	0.289621	0.0528232	4.18988e-08	0.000168696
rs17035646	1	10796547	A	0.2306	0.208633	0.0383998	5.54364e-08	8.35083e-05	0.31369	0.04559	5.97801e-12	0.000246575	0.294437	0.0425815	4.70112e-12	0.000166322	0.423682	0.0397772	1.74081e-26	0.000344385
rs17081994	6	152316747	C	0.6189	0.602662	0.0589622	1.62162e-24	0.000926316	-0.0346975	0.0700288	0.620266	4.01044e-06	0.697479	0.0655237	1.87079e-26	0.00124072	0.0668067	0.0612306	0.275245	1.13829e-05
rs17173238	7	151406220	G	0.6609	0.238631	0.0400477	2.54811e-09	0.000137997	0.268803	0.0475495	1.57825e-08	0.000228701	0.156961	0.0442292	0.000387057	5.97034e-05	0.260384	0.0413196	2.94857e-10	0.000164303
rs1718653	2	19710211	G	0.6776	-0.417845	0.0384873	1.89371e-27	0.000412431	-0.101174	0.0457122	0.0268804	3.15822e-05	-0.401438	0.0427272	5.74842e-21	0.000380678	0.0191075	0.0399258	0.632241	8.62439e-07
rs17215893	5	77826346	A	0.1677	-0.101494	0.0365074	0.005435	1.5547e-05	-0.0955205	0.043346	0.0275485	1.79863e-05	-0.284605	0.0403907	1.84215e-12	0.00012225	-0.137671	0.0377385	0.000264308	2.86055e-05
rs17248720	19	11198187	T	0.053	-0.0508637	0.0563439	0.366667	1.40409e-06	-0.0469432	0.0668978	0.482858	1.56209e-06	-0.342322	0.0621473	3.62799e-08	6.35986e-05	0.0898694	0.0580655	0.12169	4.38331e-06
rs17257695	2	230682062	G	0.8038	-0.146833	0.0500449	0.00334649	3.6766e-05	-0.324787	0.059415	4.59915e-08	0.000234953	-0.0960861	0.0558123	0.0851445	1.57442e-05	-0.107989	0.0521435	0.0383608	1.98865e-05
rs17362588	2	179721046	A	0.031	-0.156777	0.0634828	0.0135275	7.98367e-06	0.300971	0.0753715	6.52254e-05	3.843e-05	-0.407396	0.0702973	6.82728e-09	5.39102e-05	0.278254	0.0656786	2.27004e-05	2.5149e-05
rs17562391	14	100133250	T	0.2467	0.0929546	0.036605	0.0111054	1.73633e-05	0.158328	0.0434607	0.000269533	6.57944e-05	0.293001	0.0406315	5.56279e-13	0.000172515	0.0246426	0.0379647	0.51628	1.22029e-06
rs17637472	17	47461433	A	0.0732	0.0374498	0.0371794	0.313806	1.02884e-06	0.284923	0.044138	1.08321e-10	7.77836e-05	0.055946	0.0411281	0.173741	2.29608e-06	0.225497	0.0384221	4.39149e-09	3.73019e-05
rs17717829	5	158470063	C	0.5502	0.036157	0.0363154	0.319427	3.49846e-06	-0.175845	0.0431156	4.53551e-05	0.000108078	-0.190862	0.0402263	2.08919e-06	9.74835e-05	-0.274157	0.0375797	2.98773e-13	0.000201137
rs17762	11	22492454	A	0.0838	0.158016	0.070893	0.0258198	2.07295e-05	0.340048	0.0841691	5.34632e-05	0.000125387	0.233876	0.0786426	0.00294063	4.54107e-05	0.410266	0.0734698	2.35097e-08	0.000139739
rs1779246	10	18506911	G	0.7103	0.160882	0.045652	0.000425035	5.75914e-05	0.164568	0.0542036	0.00239698	7.87077e-05	0.297039	0.0506229	4.42511e-09	0.000196322	0.257464	0.0472957	5.22362e-08	0.000147494
rs1814625	7	46263561	C	0.6796	-0.0924053	0.042216	0.0286077	2.01044e-05	0.116689	0.0501234	0.019911	4.18737e-05	-0.327684	0.0468359	2.63238e-12	0.000252818	-0.0141445	0.0437616	0.74653	4.71057e-07
rs187680068	8	11789185	G	0.9436	-0.0314483	0.0368537	0.393479	5.69133e-07	-0.210837	0.0437538	1.44613e-06	3.34116e-05	-0.0658199	0.0408416	0.107052	2.49307e-06	-0.239323	0.0381541	3.55803e-10	3.29601e-05
rs1887320	20	10965998	A	0.4633	0.124395	0.0362223	0.000594402	4.16056e-05	0.361542	0.0429994	4.20048e-17	0.000459037	0.142128	0.0401558	0.00040107	5.43132e-05	0.399938	0.0375085	1.54312e-26	0.000430062
rs1897478	2	56201773	C	0.2436	0.166507	0.0373382	8.22339e-06	5.5239e-05	0.0548173	0.0443346	0.216295	7.81988e-06	0.295127	0.0412671	8.59853e-13	0.00017354	0.169673	0.038557	1.08011e-05	5.73596e-05
rs189908977	16	20356806	C	0.0353	-0.0373307	0.0374988	0.319487	5.13158e-07	-0.0673086	0.0445225	0.13059	2.17893e-06	-0.0356987	0.0414772	0.389415	4.69271e-07	-0.227933	0.0387482	4.04806e-09	1.91308e-05
rs1907400	11	107088692	T	0.1972	0.139473	0.0361194	0.000112762	3.33002e-05	0.260173	0.042882	1.30453e-09	0.000151347	0.334786	0.0400114	5.92697e-17	0.000191867	0.325449	0.0373809	3.15848e-18	0.000181314
rs191701026	11	798254	A	0.0158	0.0770903	0.141682	0.586369	9.99291e-07	-0.259444	0.16822	0.123005	1.4783e-05	1.05513	0.155991	1.34483e-11	0.000187199	0.284634	0.14575	0.0508334	1.36228e-05
rs1919865	6	122121005	T	0.436	-0.433579	0.053909	8.83904e-16	0.000499867	-0.0828476	0.0640191	0.19563	2.38375e-05	-0.423558	0.060171	1.93797e-12	0.000477028	0.0321445	0.0562214	0.567493	2.74746e-06
rs1966697	11	16306390	C	0.6348	0.167505	0.0445274	0.000168724	7.03356e-05	0.319615	0.0528642	1.48852e-09	0.000334471	0.226017	0.0493235	4.60026e-06	0.000128057	0.363842	0.0460774	2.8843e-15	0.000331853
rs200538	16	24735736	C	0.5472	-0.238404	0.0406843	4.64161e-09	0.000152276	-0.319651	0.0483036	3.66361e-11	0.000357553	-0.234778	0.0450518	1.87696e-07	0.000147679	-0.199704	0.0420908	2.09039e-06	0.000106851
rs2015637	15	48716853	C	0.7778	-0.147236	0.0603679	0.01473	4.05128e-05	-0.0465774	0.0716767	0.515805	5.2954e-06	-0.823841	0.0671439	1.3474e-34	0.00126838	-0.031639	0.0627496	0.614114	1.87072e-06
rs2048098	16	4952598	C	0.3569	-0.0881282	0.0367456	0.0164708	1.92756e-05	-0.131235	0.043628	0.00262965	5.58291e-05	-0.161216	0.0405587	7.04376e-05	6.4505e-05	-0.211547	0.0378915	2.36688e-08	0.000111069
rs2050905	10	22027644	G	0.6108	-0.0221563	0.0373925	0.553494	1.26188e-06	0.110214	0.0443957	0.0130459	4.07832e-05	0.0635041	0.0413763	0.124836	1.03664e-05	0.230656	0.0386539	2.41652e-09	0.000136758
rs2071265	7	27238691	C	0.0403	-0.261202	0.0695571	0.000173252	2.85329e-05	-0.374349	0.0825843	5.82111e-06	7.65473e-05	-0.601883	0.0766409	4.06915e-15	0.000151501	-0.788528	0.0715944	3.32815e-28	0.000260032
rs2087319	4	56461365	A	0.058	-0.0162892	0.042132	0.699037	1.56758e-07	-0.118143	0.050023	0.0181886	1.07704e-05	-0.0949383	0.0466531	0.0418535	5.32493e-06	-0.26505	0.0435835	1.19292e-09	4.15037e-05
rs210633	6	117880699	G	0.3804	0.161831	0.0360648	7.22012e-06	6.67464e-05	0.136435	0.0428214	0.00144216	6.1964e-05	-0.219307	0.0400838	4.47403e-08	0.000122577	-0.0992743	0.0374507	0.00803066	2.51176e-05
rs2107595	7	19049388	A	0.1673	0.345376	0.0504983	7.98308e-12	0.000179689	0.284039	0.0599617	2.17081e-06	0.000158736	0.667525	0.0558592	6.61926e-33	0.000671231	0.0852121	0.0522023	0.102609	1.0938e-05
rs2165301	4	144168650	C	0.1816	0.119694	0.0368133	0.00114869	2.30239e-05	0.148229	0.0437087	0.000695824	4.61194e-05	0.164316	0.0408691	5.80792e-05	4.33904e-05	0.255137	0.0381804	2.35566e-11	0.000104612
rs2177843	10	75409877	T	0.1473	0.29788	0.0513265	6.50144e-09	0.000120513	0.297754	0.0609424	1.03091e-06	0.000157272	0.292472	0.0569049	2.75444e-07	0.000116177	0.211386	0.0531656	7.01069e-05	6.06881e-05
rs2178270	5	87249313	C	0.7431	-0.116659	0.0472821	0.0136148	2.80931e-05	-0.22827	0.0561368	4.77836e-05	0.00014049	-0.205761	0.0520551	7.72783e-05	8.73956e-05	-0.291613	0.0486314	2.02025e-09	0.00017554
rs2215590	14	73297741	T	0.2258	0.0974177	0.0416858	0.0194429	1.79393e-05	-0.0685084	0.0494945	0.166311	1.15878e-05	0.336439	0.0460627	2.80347e-13	0.000213965	0.0178492	0.0430396	0.67835	6.02236e-07
rs223373	4	103759002	C	0.1601	0.0458386	0.0437923	0.295227	3.05516e-06	-0.111519	0.0519946	0.0319686	2.36185e-05	0.281518	0.0485721	6.80499e-09	0.000115235	-0.1168	0.0453818	0.0100617	1.98361e-05
rs2246832	3	49881134	A	0.3721	-0.104257	0.0361427	0.00391979	2.74608e-05	-0.291417	0.0429076	1.11174e-11	0.000280231	0.0839957	0.0400447	0.035946	1.78245e-05	0.219636	0.0374101	4.33675e-09	0.000121874
rs2280452	2	196681284	A	0.4314	0.109148	0.0366014	0.00286351	3.15988e-05	-0.00398925	0.0434584	0.926861	5.51322e-08	0.243093	0.0406125	2.15791e-09	0.000156742	0.111896	0.037945	0.00318924	3.321e-05
rs2289125	11	89224453	A	0.2208	-0.295828	0.0443525	2.5673e-11	0.000162809	-0.0225547	0.0526674	0.668472	1.23611e-06	-0.506103	0.0491701	7.67502e-25	0.000476517	0.0539099	0.0459478	0.240682	5.40676e-06
rs2301250	11	32458219	A	0.3583	0.0789237	0.0375893	0.0357628	1.54862e-05	0.148463	0.0446293	0.000879356	7.15734e-05	0.207593	0.0417267	6.52748e-07	0.000107141	0.212795	0.0389835	4.80385e-08	0.000112578
rs2301597	17	43173273	T	0.4323	0.245565	0.0366484	2.08278e-11	0.000160026	0.3522	0.0435103	5.78288e-16	0.000429951	0.268423	0.0405466	3.59671e-11	0.000191203	0.285431	0.0378804	4.89805e-14	0.000216201
rs2303719	5	122682154	T	0.2866	0.192077	0.0397334	1.33838e-06	8.15666e-05	-0.0144398	0.0471793	0.759558	6.02099e-07	0.36432	0.0440526	1.34493e-16	0.000293446	0.00631165	0.0411627	0.878135	8.80739e-08
rs2306363	11	65405600	T	0.066	-0.145557	0.044748	0.00114287	1.41224e-05	-0.34366	0.0531247	9.89828e-11	0.000102822	-0.201246	0.0494386	4.69026e-05	2.69959e-05	-0.38252	0.046184	1.21171e-16	9.75329e-05
rs231708	4	2694773	G	0.2737	0.176935	0.0390579	5.90059e-06	6.72931e-05	0.133707	0.0463757	0.00393794	5.01921e-05	0.30187	0.0430344	2.31193e-12	0.000195877	0.148158	0.0402086	0.00022899	4.71838e-05
rs2424918	20	31382770	T	0.3711	0.0865098	0.0371467	0.0198673	1.88867e-05	0.0517763	0.0441053	0.240426	8.8363e-06	0.256368	0.0410898	4.40499e-10	0.000165864	0.137486	0.0383909	0.000342074	4.77026e-05
rs2478531	1	230860342	C	0.0324	0.15324	0.0368555	3.21419e-05	7.96044e-06	0.32899	0.0437537	5.54241e-14	4.79228e-05	0.168277	0.0408019	3.72066e-05	9.59937e-06	0.244549	0.038118	1.40551e-10	2.02733e-05
rs2493288	1	3330884	A	0.082	0.158371	0.0527208	0.00266538	2.04155e-05	0.302528	0.0625932	1.34449e-06	9.73024e-05	0.223595	0.0580097	0.000116023	4.06942e-05	0.412209	0.0541918	2.82673e-14	0.000138307
rs2498323	4	3451109	A	0.0178	0.208322	0.0603985	0.000562563	8.20432e-06	0.117874	0.0717138	0.100247	3.43077e-06	0.431115	0.0664519	8.73621e-11	3.51365e-05	0.115942	0.0620887	0.0618521	2.54129e-06
rs2564944	3	53148455	G	0.6287	-0.187519	0.0388177	1.36131e-06	8.87587e-05	-0.267578	0.0460872	6.41341e-09	0.000236051	-0.134666	0.0429578	0.00171963	4.57759e-05	-0.138546	0.0401339	0.000556355	4.84517e-05
rs2602698	19	4937854	G	0.6075	0.0736867	0.0396857	0.0633475	1.39996e-05	0.0918035	0.0471192	0.0513777	2.83818e-05	0.207248	0.0438375	2.27273e-06	0.000110744	0.252233	0.0409547	7.34002e-10	0.000164037
rs2606738	3	11396562	T	0.2895	-0.239904	0.0383577	4.00071e-10	0.000128009	-0.259079	0.0455435	1.28298e-08	0.00019499	-0.278349	0.0426852	6.99865e-11	0.000172323	-0.212498	0.0398806	9.91895e-08	0.000100433
rs262986	3	183435713	A	0.477	-0.0686477	0.0363585	0.059017	1.27123e-05	-0.15469	0.0431676	0.00033914	8.43103e-05	-0.174614	0.0403322	1.49582e-05	8.2249e-05	-0.225154	0.0376797	2.29747e-09	0.000136751
rs2644128	1	201793440	C	0.4514	-0.0302887	0.0362946	0.403987	2.45658e-06	-0.243924	0.0430888	1.50782e-08	0.000208095	-0.0110389	0.040275	0.784017	3.26303e-07	-0.10703	0.037627	0.00444835	3.06747e-05
rs2645158	19	31885791	A	0.2109	0.126264	0.0371325	0.000673148	2.86893e-05	0.251061	0.044085	1.23629e-08	0.000148151	0.158127	0.0411553	0.000121969	4.49959e-05	0.2076	0.0384489	6.69329e-08	7.7556e-05
rs2681492	12	90013089	C	0.625	-0.381091	0.0479279	1.85682e-15	0.000368062	-0.491395	0.0569033	5.8928e-18	0.000799298	-0.552165	0.0533002	3.83412e-25	0.000772683	-0.521297	0.0497964	1.21977e-25	0.000688706
rs2683599	10	126480880	C	0.7748	-0.114903	0.0571249	0.0442807	2.491e-05	0.0251585	0.0678258	0.710692	1.55978e-06	-0.382002	0.0634356	1.72632e-09	0.000275322	-0.136201	0.0592695	0.0215629	3.50002e-05
rs2782980	10	115781527	T	0.1384	-0.138212	0.0403245	0.00060931	2.46312e-05	-0.398756	0.0478693	8.13971e-17	0.000267789	-0.135862	0.0445763	0.00230508	2.38007e-05	-0.360612	0.0416406	4.74078e-18	0.000167677
rs2785069	10	89817274	T	0.1227	-0.0440076	0.0365707	0.22884	2.25424e-06	-0.00071074	0.043421	0.98694	7.67981e-10	-0.246978	0.0405076	1.0819e-09	7.10005e-05	-0.0973736	0.0378473	0.0100884	1.10364e-05
rs2884442	2	174936181	A	0.3094	0.134739	0.0371906	0.000291374	4.19455e-05	0.123343	0.0441575	0.0052188	4.59105e-05	0.184441	0.0412525	7.78835e-06	7.85985e-05	0.259449	0.0385389	1.67542e-11	0.000155526
rs28866311	15	41442195	G	0.3811	0.131105	0.0361833	0.000290905	4.38379e-05	0.3344	0.0429546	7.01348e-15	0.000372502	0.121047	0.0400902	0.00253319	3.73697e-05	0.237479	0.0374526	2.28984e-10	0.000143834
rs2897515	4	138378613	T	0.3203	0.0366703	0.0363702	0.313336	3.16559e-06	0.158881	0.0431811	0.000233846	7.76165e-05	0.201231	0.0403501	6.13227e-07	9.53271e-05	0.226155	0.0376969	1.98457e-09	0.000120403
rs2945554	8	95939594	C	0.5198	0.229086	0.038138	1.89669e-09	0.000141647	0.0813524	0.0452863	0.0724323	2.33311e-05	0.084689	0.0422206	0.0448713	1.93582e-05	-0.00484252	0.0394456	0.902294	6.32927e-08
rs2947411	2	614168	A	0.0996	-0.183471	0.0477139	0.000120488	3.26424e-05	-0.349061	0.0566473	7.19962e-10	0.000154324	-0.11874	0.0526767	0.0241889	1.36723e-05	-0.184575	0.0492133	0.000176519	3.30364e-05
rs294909	6	159668662	G	0.8495	0.37771	0.0519459	3.57848e-13	0.000197228	0.139021	0.061685	0.0242149	3.48977e-05	0.523864	0.0575723	9.16245e-20	0.000379393	0.0993495	0.0537966	0.0647829	1.36453e-05
rs2957683	11	10352175	G	0.532	0.0823347	0.0361918	0.0229101	1.82505e-05	0.232443	0.0429678	6.32175e-08	0.000189988	0.258985	0.0401217	1.08433e-10	0.000180576	0.338201	0.0374813	1.83973e-19	0.000307935
rs2963479	5	157990431	G	0.3143	0.248098	0.0380495	7.03278e-11	0.000143442	0.319187	0.0451756	1.6071e-12	0.000310102	0.146357	0.0422198	0.000527279	4.99181e-05	0.198105	0.0394435	5.10403e-07	9.1458e-05
rs2969072	7	2530431	A	0.0549	0.168999	0.03863	1.2161e-05	1.6024e-05	0.329498	0.0458613	6.7662e-13	7.95594e-05	0.100277	0.0427409	0.0189685	5.64163e-06	0.197811	0.0399299	7.27696e-07	2.19535e-05
rs2969489	2	96811434	T	0.2272	0.150506	0.0364994	3.73309e-05	4.30066e-05	-0.00422794	0.0433384	0.922285	4.43271e-08	0.296251	0.0404022	2.26505e-13	0.000166628	-0.0235476	0.0377505	0.532781	1.05274e-06
rs2978456	8	42324765	C	0.4374	0.136537	0.0363376	0.000171705	4.96057e-05	0.0988241	0.0431452	0.0219935	3.39422e-05	0.324278	0.0401375	6.5494e-16	0.000279812	0.0779402	0.0375038	0.0376925	1.61642e-05
rs2982751	6	73471683	T	0.0654	-0.22206	0.0476941	3.2278e-06	3.25909e-05	-0.0925481	0.0566311	0.102213	7.39392e-06	-0.312217	0.0527599	3.26939e-09	6.44271e-05	-0.0973746	0.049295	0.0482302	6.26682e-06
rs2988327	5	157725725	G	0.3345	-0.233047	0.0361119	1.09613e-10	0.000130732	-0.205767	0.0428785	1.59717e-06	0.000133116	-0.187623	0.0400768	2.84811e-06	8.47361e-05	-0.215197	0.0374416	9.06617e-09	0.000111473
rs301802	1	8497307	T	0.4849	-0.0971816	0.0368486	0.00835709	2.55073e-05	-0.213538	0.0437484	1.05627e-06	0.000160853	-0.150814	0.0406663	0.000208476	6.14298e-05	-0.283962	0.03799	7.76589e-14	0.000217779
rs30218	16	14418381	C	0.5798	0.107725	0.0372554	0.00383411	3.05717e-05	-0.0255284	0.0442348	0.563865	2.24242e-06	0.253487	0.0413424	8.72435e-10	0.000169277	0.109231	0.0386272	0.00468674	3.14325e-05
rs305455	1	88196463	G	0.8316	-0.309564	0.0562832	3.80098e-08	0.000145114	-0.23086	0.0668294	0.000551532	0.000105412	-0.0778626	0.0621275	0.210108	9.1805e-06	-0.0990376	0.0580435	0.0879598	1.48528e-05
rs307349	1	1262966	C	0.5474	-0.286387	0.0722409	7.3633e-05	0.000219724	-0.0650567	0.0857764	0.448186	1.48095e-05	-0.466957	0.0799339	5.17058e-09	0.000584151	-0.291971	0.0746825	9.25104e-05	0.000228376
rs3096009	5	157479869	G	0.5049	0.116957	0.0384546	0.00235495	3.69746e-05	0.2605	0.0456543	1.15916e-08	0.00023958	0.147196	0.0426226	0.0005535	5.85656e-05	0.25366	0.0398186	1.88877e-10	0.000173922
rs3098192	15	50814051	G	0.4163	0.167937	0.0362327	3.57316e-06	7.41039e-05	0.200944	0.0430195	2.99977e-06	0.000138574	0.229281	0.0400895	1.07126e-08	0.000138129	0.128493	0.0374559	0.000602522	4.33818e-05
rs3118905	13	51105334	A	0.0166	0.134533	0.0402704	0.000835751	3.19483e-06	0.284391	0.0478099	2.71384e-09	1.86469e-05	0.0625563	0.0446666	0.161361	6.90769e-07	0.134367	0.0417299	0.00128236	3.18695e-06
rs3179604	8	95269752	A	0.0716	0.192961	0.0547778	0.000427448	2.67633e-05	0.212737	0.0650387	0.00107218	4.24884e-05	0.432155	0.0609232	1.31166e-12	0.000134239	0.209898	0.0569228	0.000226595	3.16677e-05
rs34163044	18	51851616	A	0.2689	0.0372388	0.0368289	0.311957	2.94789e-06	0.0804977	0.0437271	0.0656365	1.79916e-05	0.0469285	0.0408414	0.250539	4.68159e-06	0.219117	0.0381543	9.3175e-09	0.000102064
rs34237661	14	94465413	A	0.1217	-0.14214	0.0390497	0.00027276	2.33517e-05	-0.125907	0.046365	0.00661695	2.39315e-05	-0.28095	0.0432843	8.55374e-11	9.12313e-05	-0.126031	0.0404417	0.00183115	1.83586e-05
rs34385765	1	207993637	G	0.5166	-0.0999699	0.0384587	0.00933923	2.69868e-05	-0.020709	0.0456633	0.650178	1.51257e-06	-0.263948	0.0425593	5.58799e-10	0.000188127	-0.0909802	0.0397645	0.0221396	2.23515e-05
rs34441237	17	30096784	C	0.0601	-0.0908209	0.0440201	0.0390984	5.03825e-06	-0.0905836	0.0522658	0.0830739	6.54623e-06	-0.268825	0.0487509	3.5061e-08	4.41416e-05	-0.104644	0.0455487	0.0215964	6.68863e-06
rs34794230	1	169226740	G	0.8882	-0.0777037	0.0375868	0.0387062	6.48318e-06	-0.00795053	0.0446278	0.858604	8.86504e-08	-0.343598	0.0415907	1.44674e-16	0.000126767	-0.0452167	0.0388622	0.244621	2.19534e-06
rs34817391	4	111317638	A	0.2244	0.12648	0.0392449	0.0012695	3.01062e-05	0.256286	0.0465931	3.7925e-08	0.000161453	0.0631482	0.0435618	0.147165	7.50473e-06	0.167319	0.0406971	3.93514e-05	5.2687e-05
rs34990159	7	130964537	G	0.1431	-0.214496	0.0368786	6.02895e-09	6.10043e-05	-0.238369	0.0437869	5.22187e-08	9.84023e-05	-0.263437	0.0408939	1.18152e-10	9.20186e-05	-0.18387	0.0382072	1.49181e-06	4.48274e-05
rs35066700	8	124594546	C	0.5673	0.217805	0.036426	2.24437e-09	0.000125918	0.13222	0.0432525	0.00223649	6.0608e-05	0.0132923	0.0403606	0.741899	4.68978e-07	0.0757027	0.0377073	0.0446824	1.52116e-05
rs35251008	15	67468525	G	0.5393	0.166421	0.0403222	3.67251e-05	7.44076e-05	-0.000389325	0.0478775	0.993512	5.31875e-10	0.274096	0.0447663	9.20771e-10	0.00020184	-0.0131385	0.0418269	0.753433	4.63759e-07
rs35338810	2	43548946	T	0.0245	-0.121279	0.0434575	0.00525928	3.80117e-06	-0.128628	0.0515979	0.0126718	5.58471e-06	-0.273362	0.0478551	1.11598e-08	1.93118e-05	-0.359964	0.0447065	8.20005e-16	3.3486e-05
rs35444	12	115552437	G	0.5502	-0.113575	0.0370895	0.00219754	3.4519e-05	-0.274792	0.0440327	4.36896e-10	0.000263927	-0.275206	0.0411029	2.15337e-11	0.000202679	-0.432006	0.0383947	2.30903e-29	0.000499427
rs35447453	17	40132591	A	0.0255	0.164996	0.055824	0.00312063	7.31511e-06	0.0883924	0.0662819	0.182343	2.74213e-06	0.358466	0.0618743	6.90394e-09	3.45279e-05	0.0764034	0.0578109	0.186299	1.56855e-06
rs35681682	2	69678079	C	0.5732	-0.0314353	0.0359064	0.381314	2.61407e-06	-0.135846	0.0426308	0.00144003	6.37618e-05	-0.129799	0.0397886	0.00110557	4.45682e-05	-0.221203	0.0371713	2.67012e-09	0.000129439
rs35741362	6	27007687	C	0.7985	0.112656	0.0517186	0.0293888	2.20806e-05	-0.00938533	0.061407	0.878526	2.00164e-07	0.520552	0.057243	9.63779e-20	0.000471444	-0.000210652	0.0534892	0.996858	7.72028e-11
rs35950794	3	99919714	G	0.6874	-0.258826	0.0423881	1.02327e-09	0.000155656	-0.134885	0.0503326	0.0073658	5.52156e-05	-0.104834	0.0469597	0.0255878	2.55361e-05	-0.0096007	0.0438734	0.826785	2.14169e-07
rs365990	14	23861811	G	0.3704	-0.321552	0.037411	8.39002e-18	0.00026073	-0.084933	0.0444281	0.0559171	2.37588e-05	-0.417432	0.0413913	6.50589e-24	0.000439399	0.012967	0.0386786	0.737437	4.24001e-07
rs3740781	11	45255926	C	0.26	-0.151375	0.0416117	0.000275066	4.76722e-05	-0.00348448	0.049408	0.943776	3.29926e-08	-0.35597	0.0460211	1.03848e-14	0.000263623	-0.102695	0.0430007	0.0169314	2.1941e-05
rs3746038	19	1852494	T	0.2122	-0.0490888	0.0453862	0.279442	4.3559e-06	-0.169521	0.0538861	0.00165599	6.78492e-05	-0.240282	0.0499902	1.5363e-06	0.000104365	-0.281595	0.046703	1.64722e-09	0.000143339
rs3786130	17	60765043	C	0.5853	0.120381	0.0365325	0.000983834	3.80348e-05	0.104336	0.0433762	0.0161567	3.73179e-05	0.411692	0.0405551	3.30196e-24	0.000444846	0.100142	0.0378967	0.00823033	2.63207e-05
rs3803266	13	30154349	G	0.2038	0.114427	0.0428393	0.00756144	2.29739e-05	0.194653	0.0508624	0.000129735	8.6833e-05	0.17449	0.0474911	0.000238693	5.34219e-05	0.268211	0.0443673	1.49404e-09	0.000126221
rs3812163	6	7725760	T	0.4387	0.193869	0.0361684	8.32532e-08	0.000100076	0.0613003	0.0429466	0.153478	1.30684e-05	0.220929	0.0402247	3.96934e-08	0.000129963	0.0553481	0.0375828	0.140833	8.15681e-06
rs3826408	17	7101292	T	0.3704	0.0204784	0.0361374	0.570932	1.0575e-06	0.234896	0.0429025	4.37883e-08	0.000181728	0.0832132	0.0401741	0.0383303	1.74611e-05	0.207167	0.0375313	3.39659e-08	0.000108225
rs3827986	20	19475014	A	0.2556	0.264043	0.0414269	1.85016e-10	0.000143439	0.0231511	0.0491928	0.637912	1.44028e-06	0.453014	0.046025	7.43687e-23	0.000422224	-0.0386422	0.0430081	0.368926	3.07215e-06
rs3936510	5	55860866	T	0.0957	0.211736	0.0450313	2.57874e-06	4.19533e-05	0.327758	0.0534637	8.78101e-10	0.000131301	0.187911	0.0498469	0.000163446	3.30431e-05	0.125499	0.046571	0.0070438	1.47386e-05
rs4077158	3	133942941	T	0.4678	-0.14634	0.0362421	5.39704e-05	5.76519e-05	-0.264979	0.0430278	7.36885e-10	0.000246885	-0.0811904	0.0400367	0.0425716	1.77458e-05	-0.162919	0.0374038	1.32715e-05	7.14547e-05
rs4147111	10	4097118	C	0.9163	-0.1259	0.0707393	0.0751139	1.31452e-05	-0.497764	0.0839813	3.08993e-09	0.000268378	-0.0772622	0.07869	0.326172	4.9505e-06	-0.237566	0.0735161	0.00123166	4.68041e-05
rs419076	3	169100886	T	0.1423	0.0583596	0.0361901	0.106837	4.49487e-06	0.340756	0.0429609	2.17386e-15	0.000200154	0.173723	0.0401032	1.47888e-05	3.98297e-05	0.319533	0.037463	1.48079e-17	0.000134748
rs42038	7	92243719	T	0.0185	-0.269416	0.0396441	1.08028e-11	1.42515e-05	-0.136828	0.0470753	0.00365448	4.80118e-06	-0.560279	0.0437623	1.62671e-37	6.16344e-05	-0.164121	0.040898	5.99869e-05	5.28862e-06
rs4320727	1	25351581	G	0.3176	-0.0618746	0.0376719	0.100497	8.97215e-06	-0.152586	0.044727	0.000646217	7.12664e-05	-0.11211	0.0416481	0.00710664	2.94551e-05	-0.239802	0.038908	7.13499e-10	0.000134765
rs4350370	11	130445273	A	0.103	-0.230382	0.0380766	1.44714e-09	5.30248e-05	-0.0491792	0.0452137	0.276727	3.15594e-06	-0.276126	0.0422491	6.34528e-11	7.61722e-05	-0.0677489	0.0394752	0.0861192	4.5855e-06
rs4360494	1	38455891	G	0.308	-0.298654	0.0363862	2.26737e-16	0.000205563	-0.0310799	0.0432106	0.471979	2.90772e-06	-0.366854	0.0403195	9.20848e-20	0.000310167	0.00886621	0.0376755	0.813952	1.81169e-07
rs4428270	4	26793681	C	0.4155	0.123027	0.0368902	0.000853327	3.97474e-05	0.258855	0.0437969	3.42036e-09	0.000229829	0.135705	0.0408114	0.000883791	4.83615e-05	0.202052	0.0381274	1.16295e-07	0.00010721
rs4473575	3	18729360	G	0.9156	-0.00885582	0.0679829	0.896357	6.55327e-08	-0.109502	0.0807164	0.174903	1.30866e-05	-0.26393	0.074714	0.000411669	5.82074e-05	-0.38558	0.0698002	3.31613e-08	0.000124231
rs4480845	17	1958609	T	0.3111	0.17461	0.0379768	4.27275e-06	7.06556e-05	0.251034	0.0450889	2.58794e-08	0.000190747	0.345763	0.041926	1.63234e-16	0.000277055	0.259177	0.039172	3.68884e-11	0.000155669
rs4496284	2	238220230	A	0.2101	-0.0935585	0.0364685	0.0103047	1.57079e-05	-0.0419151	0.0433002	0.33304	4.11789e-06	-0.230109	0.040338	1.168e-08	9.50206e-05	-0.0298018	0.0376889	0.429102	1.59381e-06
rs4516027	12	90314605	C	0.7463	-0.167804	0.0486775	0.000566465	5.76489e-05	-0.0358749	0.0577974	0.534797	3.44153e-06	-0.333895	0.0539787	6.19346e-10	0.000228247	-0.0879224	0.0504341	0.0812804	1.58265e-05
rs4553000	9	34223553	C	0.2894	0.0868722	0.036056	0.0159813	1.67818e-05	0.0948247	0.0428099	0.02676	2.61158e-05	0.218699	0.039978	4.49238e-08	0.000106358	0.147274	0.0373512	8.05061e-05	4.82312e-05
rs4583643	3	186193825	T	0.2666	0.222355	0.0361683	7.87573e-10	0.000104531	0.177785	0.0429457	3.47857e-05	8.72825e-05	0.0970638	0.0401988	0.0157534	1.9919e-05	0.0319983	0.0375568	0.394217	2.16475e-06
rs4588930	9	119295104	A	0.2376	-0.11623	0.0365139	0.00145704	2.64617e-05	-0.24365	0.0433505	1.90751e-08	0.000151879	-0.0106332	0.0403652	0.792224	2.21467e-07	-0.063544	0.0377117	0.0919907	7.90916e-06
rs4621381	4	157050142	T	0.0683	0.0913005	0.0401379	0.0229271	5.73582e-06	0.260053	0.0476526	4.84212e-08	6.07794e-05	0.12508	0.0444723	0.0049156	1.07653e-05	0.0946533	0.0415492	0.0227215	6.16482e-06
rs4637011	18	41990698	C	0.2122	-0.267944	0.039469	1.13515e-11	0.000129778	-0.25554	0.0468644	4.96664e-08	0.000154175	-0.241134	0.0437655	3.59867e-08	0.000105107	-0.151134	0.0408901	0.000218979	4.12893e-05
rs4637633	6	57898336	A	0.2099	0.119882	0.0370912	0.00122915	2.57724e-05	0.0301248	0.0440402	0.493958	2.12559e-06	0.272213	0.0412068	3.95629e-11	0.000132881	0.180244	0.0384999	2.84703e-06	5.82597e-05
rs4656178	1	169107846	A	0.0698	-0.0651446	0.0368353	0.0769727	2.97948e-06	-0.0214135	0.0437353	0.624406	4.20478e-07	-0.373823	0.0407215	4.34266e-20	9.81106e-05	-0.0759771	0.0380509	0.0458566	4.05275e-06
rs4664080	2	152978341	A	0.2143	-0.00285341	0.0369838	0.938502	1.48238e-08	0.0336798	0.0439113	0.443084	2.69745e-06	-0.238359	0.040996	6.0997e-09	0.000103441	-0.0575212	0.0383036	0.133172	6.02403e-06
rs4674114	2	217659266	A	0.0979	-0.0988635	0.0449558	0.0278704	9.33387e-06	0.0155565	0.0533773	0.770713	3.01854e-07	-0.308993	0.0498078	5.52373e-10	9.11773e-05	0.00156813	0.0465374	0.97312	2.3483e-09
rs4691670	4	156403247	C	0.084	0.308672	0.0362528	1.68797e-17	7.92723e-05	0.238317	0.0430488	3.10003e-08	6.17193e-05	0.281953	0.0401507	2.1873e-12	6.61425e-05	0.151417	0.0375141	5.43243e-05	1.90755e-05
rs4721736	7	19031057	T	0.0625	0.21406	0.0580276	0.00022527	2.90318e-05	0.158194	0.0688985	0.0216749	2.07094e-05	0.443243	0.0643391	5.62523e-12	0.000124476	0.137914	0.0601151	0.0217814	1.20509e-05
rs4723954	7	40417925	A	0.1082	-0.313734	0.0588502	9.77695e-08	0.0001027	-0.184674	0.069878	0.0082229	4.64775e-05	-0.472084	0.0650005	3.8036e-13	0.000232533	-0.235285	0.0607325	0.000107036	5.77611e-05
rs4733343	8	32360220	T	0.0492	-0.0263951	0.0412281	0.522029	3.52414e-07	0.0244107	0.0489506	0.618005	3.93687e-07	-0.285026	0.0454134	3.47422e-10	4.10937e-05	-0.113414	0.0424311	0.00752043	6.50639e-06
rs474226	1	201690643	G	0.5911	0.207518	0.0369596	1.97191e-08	0.000112549	-0.053417	0.0438866	0.223545	9.74032e-06	0.201362	0.040797	7.99182e-07	0.000105971	-0.0301488	0.0381171	0.428974	2.37558e-06
rs4743302	9	101742807	C	0.2766	-0.176163	0.0373674	2.42684e-06	6.71448e-05	-0.00403154	0.0443697	0.927602	4.59313e-08	-0.253677	0.0413105	8.2255e-10	0.000139234	-0.0174765	0.038598	0.650706	6.60833e-07
rs4762911	12	20160746	G	0.3512	0.0576677	0.0405933	0.155428	8.19375e-06	-0.33076	0.0481902	6.73665e-12	0.000352069	0.0552102	0.0449808	0.219667	7.51028e-06	-0.296445	0.0420199	1.73232e-12	0.000216524
rs476636	11	120326277	G	0.6341	-0.0619962	0.0513052	0.226902	9.64278e-06	-0.129783	0.0609146	0.0331254	5.5194e-05	-0.351221	0.0569093	6.77104e-10	0.000309481	-0.223378	0.0531707	2.65657e-05	0.000125185
rs4767332	12	115932272	C	0.2036	-0.102769	0.0366765	0.00507857	1.85176e-05	-0.19142	0.0435449	1.10366e-05	8.39112e-05	-0.137693	0.0407127	0.000719581	3.32418e-05	-0.291944	0.0380329	1.64624e-14	0.000149438
rs4767366	12	116197113	C	0.5643	-0.120178	0.0609152	0.0485118	3.83972e-05	-0.424127	0.0723186	4.50791e-09	0.000624634	-0.128694	0.0675359	0.0567085	4.40318e-05	-0.231673	0.0630953	0.000240907	0.000142692
rs4793658	17	45878733	C	0.846	0.0584225	0.0603359	0.332902	4.80843e-06	0.114465	0.0716371	0.110078	2.41086e-05	0.399674	0.0667657	2.15073e-09	0.000225038	0.111995	0.0623811	0.0726019	1.76702e-05
rs4794562	17	53379811	T	0.1549	-0.136369	0.0408104	0.000833338	2.63235e-05	-0.276037	0.0484514	1.22005e-08	0.000140874	-0.134914	0.0452063	0.0028415	2.57647e-05	-0.114219	0.0422349	0.00684366	1.84667e-05
rs4795701	17	30824081	G	0.1225	0.0118411	0.0384034	0.757829	1.62974e-07	0.074234	0.0455965	0.103513	8.36614e-06	0.239549	0.0425241	1.77027e-08	6.66997e-05	0.164481	0.0397301	3.47494e-05	3.14461e-05
rs483071	13	22294117	C	0.4782	-0.151567	0.0377114	5.84395e-05	6.19834e-05	-0.206978	0.0447745	3.79116e-06	0.000150973	-0.205149	0.0417495	8.93791e-07	0.000113555	-0.241615	0.0390041	5.85236e-10	0.000157512
rs4873492	8	51947549	T	0.1761	0.220829	0.0483609	4.96826e-06	7.65065e-05	0.265548	0.0574193	3.75406e-06	0.000144496	0.292688	0.0535211	4.53917e-08	0.000134399	0.333193	0.0500015	2.67651e-11	0.000174172
rs488769	11	57450720	C	0.6517	-0.193997	0.0381817	3.76092e-07	9.23726e-05	-0.134026	0.045336	0.00311405	5.75858e-05	-0.25859	0.0422981	9.7604e-10	0.000164126	-0.097936	0.0395202	0.0132082	2.35417e-05
rs4894535	3	171995605	T	0.1672	0.0471049	0.0494807	0.341106	3.34088e-06	0.0799737	0.0587488	0.173427	1.25779e-05	0.310066	0.054742	1.47943e-08	0.000144756	0.125819	0.0511464	0.013895	2.38354e-05
rs4894977	3	105820928	G	0.9046	0.23799	0.0953274	0.0125415	5.28536e-05	0.172688	0.113185	0.127083	3.63467e-05	0.59258	0.105452	1.91787e-08	0.000327681	0.108338	0.0985262	0.271516	1.09526e-05
rs4899396	14	71964836	T	0.0988	0.0426373	0.0365893	0.243902	1.75029e-06	0.0396841	0.0434429	0.360994	1.98037e-06	0.107674	0.0405109	0.00786363	1.11623e-05	0.218658	0.037846	7.58797e-09	4.60321e-05
rs4904503	14	89565130	T	0.1723	0.217568	0.039688	4.21287e-08	7.29962e-05	0.00497046	0.0471263	0.916002	4.97608e-08	0.123279	0.0440614	0.00514402	2.34363e-05	-0.0694618	0.0411655	0.091532	7.44051e-06
rs4923914	15	42119603	T	0.1063	0.00852342	0.0384304	0.824479	7.46285e-08	0.162639	0.045627	0.000364618	3.54904e-05	0.0773115	0.042639	0.0698077	6.13996e-06	0.265901	0.0398328	2.47039e-11	7.26302e-05
rs492430	7	100313099	T	0.0327	-0.195408	0.0500508	9.45821e-05	1.30601e-05	0.139525	0.0594277	0.0188854	8.69659e-06	-0.41875	0.0554485	4.29919e-14	5.99751e-05	0.0383967	0.0518097	0.458627	5.04253e-07
rs4955571	3	169312755	G	0.6857	-0.0156932	0.0391009	0.688163	5.73923e-07	-0.181498	0.0464228	9.24606e-05	0.000100267	-0.113673	0.0434033	0.00881979	3.01124e-05	-0.228317	0.0405483	1.7962e-08	0.000121481
rs4955638	3	168819373	C	0.4841	-0.118489	0.0369167	0.00132934	3.79148e-05	-0.268734	0.0438279	8.72113e-10	0.000254731	-0.0963206	0.0409774	0.0187451	2.50548e-05	-0.133836	0.0382834	0.000472512	4.83725e-05
rs4977575	9	22124744	G	0.0966	0.153376	0.0361336	2.19002e-05	2.21985e-05	0.0693848	0.0429038	0.105833	5.93365e-06	0.313377	0.0400442	5.06543e-15	9.2671e-05	-0.00864064	0.0374166	0.817369	7.04533e-08
rs4984496	15	96635898	T	0.0726	-0.206672	0.0384814	7.8543e-08	3.1097e-05	0.0559208	0.0456932	0.221018	2.97363e-06	0.00375852	0.0427926	0.930011	1.02847e-08	0.244735	0.0399767	9.25847e-10	4.36062e-05
rs5068	1	11905974	G	0.9447	-0.545761	0.0791726	5.47084e-12	0.000168258	-1.09123	0.0939773	3.69805e-31	0.000878593	-0.74169	0.0882574	4.34803e-17	0.000310754	-0.890408	0.0824482	3.50618e-27	0.000447867
rs507666	9	136149399	A	0.1039	0.0945311	0.0466665	0.0427998	8.9965e-06	-0.203255	0.0554061	0.000244093	5.43239e-05	0.226981	0.0514141	1.0117e-05	5.18684e-05	-0.264671	0.0480335	3.58904e-08	7.0524e-05
rs516246	19	49206172	C	0.2667	-0.0584341	0.0362388	0.10686	7.22087e-06	-0.162268	0.0430251	0.000162347	7.27288e-05	-0.136555	0.0401026	0.000661403	3.94341e-05	-0.206365	0.0374651	3.62901e-08	9.00594e-05
rs533581	16	88967437	C	0.4574	0.23644	0.037002	1.664e-10	0.000150027	-0.0126765	0.0439384	0.77296	5.63262e-07	0.0496163	0.0409898	0.226106	6.60658e-06	0.0832483	0.0382952	0.0297167	1.85985e-05
rs55646464	5	173324971	T	0.0686	-0.0237724	0.0394356	0.546633	3.90444e-07	-0.268184	0.0468177	1.01639e-08	6.49026e-05	-0.0708533	0.0436695	0.1047	3.46843e-06	-0.322037	0.040794	2.93302e-15	7.16513e-05
rs55829937	19	50836849	A	0.0624	0.14494	0.0367298	7.94604e-05	1.32902e-05	0.240485	0.0436077	3.49809e-08	4.77875e-05	0.0369709	0.0406276	0.362826	8.64718e-07	0.0824125	0.0379567	0.0299152	4.29675e-06
rs55914222	3	128202943	C	0.0321	0.404895	0.108187	0.000182224	5.50773e-05	0.107266	0.128457	0.403699	5.04889e-06	0.868418	0.12038	5.45002e-13	0.000253364	0.301229	0.112477	0.00740394	3.04847e-05
rs56057703	20	62363512	T	0.0267	0.0891313	0.0495992	0.0723326	2.23239e-06	0.363945	0.0588834	6.39418e-10	4.86145e-05	0.101328	0.0551044	0.0659394	2.88515e-06	0.212045	0.0514808	3.80781e-05	1.26347e-05
rs56334134	11	31040126	G	0.6123	-0.0293548	0.03774	0.436679	2.21193e-06	-0.155791	0.0448076	0.000507402	8.13731e-05	-0.146319	0.0418158	0.000466856	5.49558e-05	-0.231935	0.0390653	2.90467e-09	0.000138084
rs569550	11	1887068	G	0.2526	0.251428	0.0372254	1.44112e-11	0.000129052	0.305586	0.0441979	4.72716e-12	0.000248994	0.428665	0.0411928	2.3487e-25	0.000375124	0.454898	0.0384826	3.10726e-32	0.000422442
rs573455	11	117267884	A	0.4537	0.100685	0.0362439	0.00547044	2.71695e-05	-0.0196342	0.0430337	0.64821	1.34947e-06	0.465072	0.0400439	3.56241e-31	0.000579686	0.0442339	0.0374219	0.237194	5.244e-06
rs57400569	4	89752276	A	0.225	-0.121498	0.0441773	0.00595581	2.78339e-05	-0.0907629	0.0524529	0.0835662	2.02879e-05	-0.319902	0.0487771	5.44804e-11	0.000192961	-0.236465	0.0455723	2.1183e-07	0.000105431
rs57786342	14	69260028	A	0.0161	0.191603	0.0449437	2.01648e-05	6.28831e-06	0.334696	0.0533587	3.56025e-10	2.50619e-05	0.0749919	0.0498564	0.132542	9.63292e-07	0.105822	0.0465789	0.0230942	1.91814e-06
rs57866767	10	96023077	C	0.4446	-0.230327	0.0364251	2.56675e-10	0.00014165	-0.366194	0.0432437	2.51348e-17	0.000467664	-0.25022	0.0404246	6.03384e-10	0.000167175	-0.396843	0.0377619	7.94536e-26	0.000420499
rs58646822	15	62806134	T	0.081	-0.0494591	0.0417408	0.236054	1.969e-06	0.0737465	0.0495591	0.136739	5.71767e-06	-0.331986	0.0462504	7.09368e-13	8.8714e-05	-0.0280561	0.0432147	0.516193	6.33589e-07
rs59053029	19	7225866	T	0.0905	-0.00233462	0.0503411	0.963011	4.85105e-09	0.0373049	0.0597705	0.532539	1.61778e-06	0.195019	0.0555261	0.000444483	3.38499e-05	0.283836	0.0518744	4.46418e-08	7.17032e-05
rs6021247	20	50108980	G	0.5316	-0.138587	0.0361799	0.00012793	5.17129e-05	-0.16716	0.0429567	9.97287e-05	9.82659e-05	-0.162776	0.0401093	4.94437e-05	7.13403e-05	-0.227982	0.0374712	1.17264e-09	0.000139944
rs6031431	20	42795152	G	0.5024	0.104698	0.0364525	0.00407714	2.96319e-05	0.133095	0.0432803	0.00210412	6.25446e-05	0.18189	0.0403429	6.52856e-06	8.94334e-05	0.237272	0.0376896	3.07081e-10	0.000152186
rs6039211	20	8616588	G	0.4737	-0.104701	0.0376854	0.00546503	2.95523e-05	-0.204615	0.0447425	4.80776e-06	0.000147417	-0.0921853	0.0416402	0.0268396	2.29093e-05	-0.273879	0.0388995	1.91789e-12	0.000202212
rs6040076	20	10658882	G	0.4463	0.340728	0.0364013	8.04704e-21	0.00031022	0.097145	0.0432306	0.0246329	3.29366e-05	0.527211	0.0403531	5.38216e-39	0.000742716	0.0744041	0.0377134	0.0485103	1.47927e-05
rs604723	11	100610546	T	0.0543	-0.229267	0.0406747	1.73723e-08	2.91869e-05	-0.604969	0.0482749	5.20113e-36	0.000265433	-0.405569	0.0450647	2.27879e-19	9.13345e-05	-0.552538	0.0420947	2.4068e-39	0.000169523
rs60691990	12	20368269	C	0.6791	-0.157789	0.0382453	3.69783e-05	5.86691e-05	-0.399512	0.0454007	1.38499e-18	0.000491246	-0.177289	0.0423156	2.79428e-05	7.40661e-05	-0.302419	0.0395308	2.01372e-14	0.000215513
rs6078009	20	10995855	G	0.7701	-0.0218393	0.0426805	0.608866	9.13094e-07	-0.119367	0.0506742	0.0184955	3.56279e-05	-0.0935983	0.0472886	0.0477836	1.67716e-05	-0.247353	0.0441778	2.15766e-08	0.000117131
rs61980106	14	85849802	T	0.0357	-0.0555695	0.0491593	0.258311	1.14949e-06	0.0427542	0.0583676	0.463865	8.88739e-07	-0.311058	0.0544361	1.10358e-08	3.60176e-05	-0.0860764	0.050861	0.0905737	2.75804e-06
rs62020769	15	93280491	C	0.1445	0.00280481	0.0362174	0.938271	1.05159e-08	0.021845	0.0430013	0.611449	8.33159e-07	0.226585	0.0401955	1.7316e-08	6.86282e-05	0.154765	0.0375544	3.77233e-05	3.20174e-05
rs62036942	16	4012480	C	0.6999	-0.0724473	0.0523006	0.16599	1.19206e-05	-0.387586	0.06209	4.32155e-10	0.00044563	-0.179144	0.0579874	0.00200604	7.28884e-05	-0.227575	0.0541748	2.6612e-05	0.000117626
rs62055086	16	73099892	T	0.1285	0.106387	0.0402997	0.00829384	1.37057e-05	0.206349	0.0478465	1.61347e-05	6.73459e-05	0.278796	0.0447373	4.61748e-10	9.4123e-05	0.16682	0.0417986	6.58018e-05	3.36991e-05
rs62075585	17	76762039	G	0.1201	0.153844	0.0361575	2.09334e-05	2.70452e-05	0.249881	0.0429282	5.86343e-09	9.31921e-05	0.173306	0.0400958	1.5448e-05	3.43207e-05	0.205199	0.0374593	4.30757e-08	4.81148e-05
rs62095209	18	20570221	C	0.0916	-0.03546	0.0523221	0.497946	1.13136e-06	0.016104	0.0621226	0.795459	3.04773e-07	-0.317832	0.0579085	4.05703e-08	9.08908e-05	-0.132118	0.0541047	0.0146113	1.57054e-05
rs62104477	19	30294991	T	0.0842	-0.0115799	0.0385403	0.763826	1.11808e-07	0.274102	0.0457543	2.09348e-09	8.18226e-05	-0.109038	0.0426616	0.0105928	9.91336e-06	0.245301	0.0398548	7.52588e-10	5.01722e-05
rs62137129	19	18708908	A	0.0711	0.0359512	0.03787	0.342452	9.23034e-07	0.0101432	0.0449636	0.821522	9.59676e-08	0.24673	0.0419841	4.18914e-09	4.34745e-05	0.0943264	0.0392267	0.0161887	6.35415e-06
rs62445396	7	36226519	T	0.028	0.310301	0.10725	0.00381344	2.83363e-05	0.715055	0.127331	1.96048e-08	0.000196535	0.209006	0.118669	0.0781976	1.28556e-05	0.227651	0.110868	0.0400402	1.52516e-05
rs62481856	7	106412082	A	0.0713	0.588002	0.0453791	2.22441e-38	0.000247557	0.219217	0.0539041	4.76876e-05	4.49417e-05	1.14654	0.0501796	1.98856e-115	0.00094123	0.253555	0.0469282	6.55786e-08	4.60322e-05
rs62578406	9	123710671	T	0.0205	0.0624049	0.0617354	0.312092	8.45567e-07	-0.0450256	0.0732992	0.539037	5.74928e-07	0.386177	0.0686554	1.85852e-08	3.23805e-05	0.0623674	0.0641465	0.330919	8.44551e-07
rs6271	9	136522274	T	0.0131	-0.304176	0.0686024	9.26047e-06	1.29344e-05	-0.623763	0.0814426	1.88527e-14	7.10427e-05	-0.0199535	0.076497	0.794216	5.56589e-08	-0.464906	0.0714625	7.75398e-11	3.02153e-05
rs627691	20	10485091	T	0.2894	-0.186866	0.0369546	4.27175e-07	7.76491e-05	0.066145	0.0438797	0.131706	1.27073e-05	-0.415333	0.040963	3.74156e-24	0.000383591	0.125033	0.0382776	0.00108908	3.47636e-05
rs634106	1	228121548	C	0.3242	0.0992895	0.0361807	0.00606532	2.33555e-05	0.215914	0.0429554	5.00145e-07	0.000144254	0.21991	0.0400694	4.06409e-08	0.000114571	0.232438	0.0374349	5.33651e-10	0.000127996
rs6438857	3	124557643	C	0.3162	-0.100426	0.0366582	0.00615369	2.35795e-05	-0.250925	0.0435212	8.15279e-09	0.000192271	-0.167927	0.0407555	3.78415e-05	6.59302e-05	-0.192913	0.0380758	4.05358e-07	8.70094e-05
rs645040	3	135926622	G	0.7007	-0.0608406	0.0431415	0.158466	8.39417e-06	-0.12496	0.0512218	0.0147053	4.62506e-05	-0.243835	0.0477922	3.36345e-07	0.000134829	-0.250408	0.0446502	2.0464e-08	0.000142196
rs6450922	5	32689718	G	0.7188	0.113736	0.0415494	0.00619418	2.8273e-05	0.173748	0.0493313	0.000428305	8.61785e-05	0.28108	0.0461504	1.12708e-09	0.000172677	0.157992	0.0431189	0.00024826	5.45564e-05
rs6459133	6	56057652	T	0.1792	0.184234	0.0375279	9.15171e-07	5.39843e-05	0.0144114	0.0445606	0.746384	4.31443e-07	0.272817	0.0416155	5.55014e-11	0.000118378	0.038751	0.0388833	0.318961	2.38832e-06
rs6472892	8	76066102	C	0.3597	0.113539	0.0362983	0.00176057	3.21045e-05	0.0158895	0.0430986	0.712369	8.2126e-07	0.228528	0.0400899	1.19671e-08	0.000130063	0.0113845	0.0374571	0.761179	3.22778e-07
rs6497480	16	20414730	A	0.1046	-0.0378832	0.0374016	0.311122	1.45343e-06	-0.137956	0.0444062	0.00189227	2.51748e-05	-0.0391041	0.0414788	0.345811	1.54862e-06	-0.241286	0.0387493	4.76662e-10	5.8961e-05
rs6504213	17	62381714	T	0.275	-0.146631	0.036827	6.8478e-05	4.63526e-05	-0.268179	0.0437222	8.60559e-10	0.000202515	-0.225545	0.0407688	3.16372e-08	0.00010967	-0.16663	0.0380898	1.2168e-05	5.9859e-05
rs656085	11	48431192	T	0.149	0.190694	0.0478696	6.79027e-05	4.98588e-05	0.355073	0.0568321	4.17387e-10	0.000225781	0.194483	0.0531658	0.000254197	5.18599e-05	0.185689	0.049671	0.000185255	4.7276e-05
rs6662330	1	67018728	T	0.1605	0.0999556	0.0456531	0.028565	1.45567e-05	-0.000709042	0.0542053	0.989563	9.567e-10	0.315671	0.050539	4.2156e-10	0.000145184	0.145351	0.0472198	0.00208289	3.07811e-05
rs66720652	12	20582640	T	0.7869	-0.0782053	0.0455228	0.0858101	1.10899e-05	-0.0729463	0.05405	0.177144	1.26022e-05	-0.301006	0.0504343	2.40097e-09	0.000164288	-0.149839	0.0471216	0.00147372	4.07104e-05
rs6697193	1	249182887	T	0.0384	-0.0811265	0.0497243	0.102782	2.62787e-06	-0.143863	0.0590377	0.0148191	1.07934e-05	-0.221606	0.0550847	5.74769e-05	1.96083e-05	-0.344254	0.0514609	2.24225e-11	4.7319e-05
rs67586772	10	65067003	C	0.7121	0.0423569	0.0390083	0.277551	3.97725e-06	0.260938	0.0463107	1.75837e-08	0.000197148	0.0544173	0.0431991	0.207784	6.56461e-06	0.22375	0.0403571	2.95528e-08	0.000110984
rs67623158	11	14295196	C	0.4763	-0.10011	0.036343	0.00587704	2.70315e-05	-0.245241	0.0431472	1.31932e-08	0.000211878	-0.0674213	0.0402158	0.0936444	1.22605e-05	-0.0993949	0.037572	0.00815872	2.66467e-05
rs6766859	3	138055136	C	0.2081	0.0452789	0.0375403	0.227764	3.65331e-06	0.118761	0.0445712	0.00771068	3.28266e-05	0.0870209	0.0416276	0.0365773	1.3494e-05	0.219142	0.0388891	1.75186e-08	8.55748e-05
rs6768542	3	41865474	A	0.1134	-0.375639	0.0498605	4.95402e-14	0.000153403	0.0338803	0.0592102	0.567185	1.62994e-06	-0.89561	0.0551817	3.31262e-59	0.000872029	0.131847	0.0515815	0.0105864	1.88988e-05
rs6775974	3	64724632	C	0.1771	0.261668	0.0369104	1.35359e-12	0.000107899	-0.104358	0.0438301	0.0172687	2.24157e-05	0.049797	0.0407623	0.221843	3.90773e-06	-0.0290033	0.0380829	0.44631	1.3256e-06
rs6777317	3	197070959	A	0.2977	0.0575279	0.0405896	0.156395	7.48188e-06	0.0866106	0.0481923	0.0723076	2.21503e-05	0.125859	0.0448962	0.00505806	3.58115e-05	0.230973	0.0419431	3.6577e-08	0.000120608
rs6798940	3	158093021	A	0.3868	-0.17826	0.0362086	8.52501e-07	8.14983e-05	-0.247611	0.0429897	8.43757e-09	0.000205383	-0.0576893	0.0400766	0.150017	8.53555e-06	-0.128477	0.0374415	0.000600564	4.23342e-05
rs6827655	4	151076142	G	0.5264	0.049333	0.0405703	0.223992	6.56077e-06	0.107723	0.0481691	0.0253297	4.08583e-05	0.121414	0.0449387	0.00689772	3.9739e-05	0.236481	0.0419827	1.77486e-08	0.000150755
rs6863436	5	71677405	G	0.3372	-0.201543	0.0366293	3.75605e-08	9.81652e-05	-0.104646	0.0434937	0.0161289	3.45662e-05	-0.214414	0.0406306	1.31322e-07	0.000111104	-0.0265982	0.0379619	0.483519	1.70973e-06
rs6923947	6	127098553	A	0.3584	0.192544	0.0364482	1.27471e-07	9.21817e-05	0.347089	0.0432706	1.05254e-15	0.000391246	0.289313	0.0402127	6.28397e-13	0.000208123	0.473867	0.0375612	1.77206e-36	0.000558338
rs6928622	6	109595112	C	0.376	0.0238096	0.0361152	0.509725	1.43823e-06	0.111427	0.0428792	0.00936061	4.11424e-05	0.0885024	0.0400667	0.0271842	1.98717e-05	0.206161	0.0374311	3.63792e-08	0.00010783
rs6977848	7	25989520	G	0.3452	0.0296497	0.0369326	0.422088	2.14868e-06	0.105512	0.0438497	0.0161202	3.55401e-05	0.0205729	0.0408502	0.61453	1.03448e-06	0.212783	0.0381626	2.46776e-08	0.000110664
rs7086857	10	114793237	G	0.1938	0.100393	0.036295	0.00567485	1.70277e-05	0.0171503	0.0430945	0.690653	6.49047e-07	0.303791	0.0401177	3.6742e-14	0.000155919	0.0185923	0.037485	0.6199	5.84003e-07
rs7096778	10	30165983	T	0.3079	-0.226488	0.0367019	6.80124e-10	0.000118201	0.0201449	0.0435817	0.643915	1.22136e-06	0.0449482	0.0407332	0.269821	4.65538e-06	-0.0470673	0.0380557	0.216162	5.10469e-06
rs7116280	11	111659111	C	0.7203	0.119633	0.0402659	0.00296801	3.11788e-05	0.199858	0.0478069	2.90973e-05	0.000113654	0.171033	0.0446036	0.000125843	6.37262e-05	0.24069	0.0416701	7.65484e-09	0.000126204
rs7121365	11	122519979	A	0.0738	0.18645	0.0547822	0.000665501	2.56944e-05	0.443884	0.0650365	8.8138e-12	0.000190211	0.0447677	0.0611349	0.464	1.4813e-06	0.20064	0.0571149	0.000443309	2.97542e-05
rs7125196	11	61272565	C	0.4654	-0.0162039	0.0567451	0.775218	7.06393e-07	-0.447306	0.067365	3.14574e-11	0.000703074	-0.0613951	0.0628628	0.328743	1.01409e-05	-0.471449	0.058723	9.92233e-16	0.000597967
rs71313931	22	19960184	G	0.6761	0.244903	0.0401582	1.0734e-09	0.000142024	0.164934	0.0476839	0.000542518	8.41353e-05	0.333197	0.0444029	6.21353e-14	0.000262891	0.164538	0.0414876	7.31199e-05	6.41072e-05
rs71326977	21	35290975	A	0.1002	-0.0059345	0.048276	0.902164	3.43348e-08	-0.0603045	0.0573184	0.292757	4.63073e-06	-0.0984886	0.053322	0.0647404	9.45666e-06	-0.306321	0.0498135	7.79152e-10	9.14786e-05
rs7134440	12	53450097	T	0.0345	0.230546	0.0654828	0.000430513	1.91443e-05	0.288321	0.0777481	0.000208642	3.91075e-05	0.342358	0.0732737	2.9798e-06	4.22167e-05	0.381751	0.068456	2.45535e-08	5.24909e-05
rs71508634	9	25285512	T	0.3219	-0.180139	0.0392187	4.36868e-06	7.65918e-05	-0.255763	0.0465635	3.96271e-08	0.000201663	-0.0661963	0.0433989	0.127186	1.03427e-05	-0.0600855	0.0405462	0.138368	8.52131e-06
rs7171632	15	81003816	C	0.0619	0.12609	0.0363721	0.000527067	9.98282e-06	0.245543	0.0431823	1.30124e-08	4.9446e-05	0.268228	0.0402887	2.78803e-11	4.51752e-05	0.318383	0.0376383	2.71089e-17	6.3649e-05
rs7174727	15	79151286	G	0.6986	0.326215	0.0501894	8.07251e-11	0.000242288	-0.052505	0.059598	0.378327	8.19802e-06	0.362044	0.0557778	8.55272e-11	0.000298433	-0.026583	0.0521159	0.609999	1.60891e-06
rs7192541	16	15915858	C	0.6232	-0.212329	0.0429445	7.65048e-07	0.000114475	-0.124274	0.0509913	0.0148043	5.12195e-05	-0.287644	0.0475459	1.45224e-09	0.000210088	-0.110798	0.0444233	0.0126271	3.11713e-05
rs7196205	16	65268262	C	0.6047	-0.204259	0.0362937	1.8267e-08	0.00010784	-0.0995129	0.0430953	0.0209374	3.34319e-05	-0.302867	0.0402875	5.59558e-14	0.000237095	-0.0994003	0.0376431	0.00827645	2.55384e-05
rs7218700	17	46201916	A	0.1389	-0.16575	0.0448961	0.000222706	3.55316e-05	-0.0648537	0.0533077	0.223761	7.10496e-06	-0.349814	0.0496835	1.9159e-12	0.000158264	-0.187401	0.0464208	5.41571e-05	4.54205e-05
rs7236548	18	43097750	A	0.1868	0.175766	0.0469324	0.000180387	5.07453e-05	0.0437667	0.0557257	0.432223	4.10958e-06	0.602676	0.0519262	3.89621e-31	0.000596615	0.0657775	0.0485261	0.175257	7.10692e-06
rs7245697	19	32083696	T	0.0113	0.203253	0.0869171	0.0193639	4.99079e-06	0.568228	0.10319	3.66306e-08	5.09477e-05	-0.126732	0.0965093	0.18913	1.94029e-06	-0.0220447	0.0901658	0.806851	5.87088e-08
rs7255	2	20878820	T	0.4635	-0.267186	0.0363392	1.9535e-13	0.000191955	-0.0746343	0.0431527	0.0837147	1.95629e-05	-0.181828	0.0403563	6.6225e-06	8.88982e-05	-0.0027385	0.0377051	0.942101	2.01649e-08
rs72654647	1	25022314	A	0.1897	0.0655499	0.0421085	0.119546	7.14183e-06	0.327529	0.0499896	5.69645e-11	0.000232889	0.0609361	0.0466232	0.191217	6.17184e-06	0.202551	0.0435568	3.31662e-06	6.81921e-05
rs72664354	1	57004417	T	0.889	-0.126492	0.0627824	0.0439308	1.70727e-05	-0.0715854	0.074543	0.336894	7.14183e-06	-0.490706	0.0694222	1.57116e-12	0.000256933	-0.169961	0.0648646	0.00878747	3.0823e-05
rs72699866	14	93114787	A	0.0876	-0.0853469	0.0460813	0.0640141	6.29531e-06	-0.0130464	0.0547134	0.811533	1.92135e-07	-0.323242	0.0510455	2.41749e-10	9.0302e-05	-0.208595	0.0476922	1.22163e-05	3.76053e-05
rs72765275	9	127856566	G	0.8731	0.327198	0.0528423	5.95531e-10	0.000128262	0.17052	0.0627462	0.00657596	4.55001e-05	0.483114	0.0587202	1.92267e-16	0.000279626	0.185806	0.0548667	0.000708032	4.13616e-05
rs72787916	2	19853488	A	0.0346	0.105731	0.0719305	0.141589	4.03776e-06	0.0723457	0.0854043	0.396942	2.46914e-06	0.437744	0.080169	4.75908e-08	6.92111e-05	0.0310197	0.0749038	0.678781	3.47545e-07
rs72792829	2	37498688	T	0.2062	-0.0831413	0.0436788	0.0569811	1.22345e-05	-0.207345	0.0518583	6.383e-05	9.93855e-05	-0.248446	0.0485055	3.02514e-07	0.000109249	-0.267025	0.0453163	3.80944e-09	0.000126199
rs72831343	10	63515681	G	0.8619	-0.228912	0.0510773	7.41059e-06	6.74435e-05	-0.550552	0.060633	1.09674e-19	0.000509546	-0.280812	0.0566735	7.24109e-07	0.000101493	-0.614752	0.0529363	3.60497e-31	0.00048641
rs72842819	17	7328821	C	0.8887	-0.348266	0.0555093	3.52745e-10	0.000129725	-0.0971042	0.0659143	0.140702	1.31723e-05	-0.238929	0.061273	9.64509e-05	6.10577e-05	-0.084635	0.0572468	0.139296	7.6613e-06
rs72844588	2	138420154	A	0.0461	0.0758503	0.0500843	0.129913	2.73571e-06	0.20694	0.0594638	0.000501375	2.65968e-05	0.249564	0.0557473	7.58392e-06	2.96156e-05	0.293261	0.0520817	1.79571e-08	4.08945e-05
rs72854462	2	145720139	G	0.6848	0.0341926	0.0419329	0.414838	2.72877e-06	0.288062	0.0497824	7.20278e-09	0.000252964	-0.0112494	0.0462684	0.807902	2.95366e-07	0.247627	0.0432242	1.01209e-08	0.000143119
rs72927149	2	177004689	C	0.1267	0.255715	0.040545	2.85297e-10	7.82356e-05	0.180893	0.0481433	0.000171759	5.11352e-05	0.209441	0.044746	2.86104e-06	5.24826e-05	0.102895	0.0418061	0.013846	1.26672e-05
rs72928605	2	203832120	G	0.8797	0.154025	0.0545585	0.00475656	2.71478e-05	-0.0551759	0.0647793	0.394353	4.55025e-06	0.416849	0.0602825	4.69235e-12	0.000198843	0.00517933	0.0563255	0.926735	3.06973e-08
rs72931748	11	69825414	G	0.8225	-0.181136	0.0637562	0.00449672	5.1796e-05	-0.0938689	0.0757	0.214973	1.81683e-05	-0.438889	0.0703874	4.5155e-10	0.000304086	-0.349575	0.0657621	1.06314e-07	0.000192916
rs72936986	2	159429379	C	0.7164	-0.10532	0.04033	0.00901655	2.43689e-05	-0.241975	0.0478815	4.33988e-07	0.000168011	-0.0885151	0.0446403	0.047385	1.72127e-05	-0.250176	0.0417032	1.98863e-09	0.000137501
rs73030267	6	166179612	C	0.8167	-0.120162	0.0726259	0.0980212	2.33728e-05	-0.258099	0.0862279	0.00276096	0.000140843	-0.236048	0.0803084	0.00329022	9.0194e-05	-0.472023	0.0750248	3.14823e-10	0.000360665
rs73046792	19	49605705	A	0.0345	-0.252952	0.0486403	1.99029e-07	2.30462e-05	-0.351677	0.0577493	1.13359e-09	5.81829e-05	-0.323355	0.0537805	1.82942e-09	3.76602e-05	-0.333891	0.0502446	3.03201e-11	4.01544e-05
rs7310615	12	111865049	C	0.0834	0.0170339	0.036453	0.640298	2.39843e-07	0.515616	0.0432622	9.7959e-33	0.000287035	0.0430645	0.0402859	0.285084	1.53298e-06	0.53297	0.0376225	1.54478e-45	0.000234803
rs73234219	4	55349439	T	0.6027	0.0792303	0.0367767	0.0312132	1.62538e-05	0.243675	0.0436618	2.39574e-08	0.000200807	-0.00822449	0.040792	0.840214	1.75142e-07	0.0669695	0.0381104	0.0788766	1.16125e-05
rs732998	10	104897901	C	0.7318	-0.356249	0.0676832	1.41536e-07	0.000269346	-0.762769	0.0803456	2.26048e-21	0.00161277	-0.706919	0.0755102	7.89481e-21	0.00106058	-0.594332	0.0705491	3.64616e-17	0.000749655
rs73306860	20	57725663	A	0.0559	0.248868	0.0584562	2.06986e-05	3.53444e-05	0.601046	0.0693936	4.70148e-18	0.000269266	0.239144	0.0646211	0.000215048	3.26363e-05	0.605201	0.0603627	1.18326e-23	0.000209017
rs7340705	3	53734443	C	0.3663	0.0883952	0.0389609	0.0232807	1.96124e-05	0.190768	0.046257	3.72377e-05	0.000119308	0.136686	0.0430722	0.00150669	4.68944e-05	0.243866	0.0402387	1.35911e-09	0.000149271
rs741037	7	44232833	A	0.1357	0.0392124	0.0470963	0.405072	1.95004e-06	0.0154957	0.0559181	0.781693	3.97743e-07	0.353469	0.0522779	1.37018e-11	0.000158453	0.0496316	0.0488459	0.30959	3.12401e-06
rs741066	7	150500520	T	0.0446	0.111099	0.0395386	0.00495651	5.68712e-06	0.265799	0.0469411	1.49536e-08	4.2517e-05	0.0762304	0.0436679	0.0808671	2.6775e-06	0.200527	0.0407958	8.86609e-07	1.85275e-05
rs7412	19	45412079	T	0.0424	-0.366749	0.0663034	3.18226e-08	5.90527e-05	-0.211046	0.0787284	0.00734781	2.55411e-05	-0.531831	0.0731966	3.71956e-13	0.000124179	-0.154052	0.0683919	0.0242925	1.04193e-05
rs74179970	19	11287001	A	0.0279	0.234262	0.0642883	0.000268584	1.60943e-05	0.247337	0.0763308	0.00119413	2.34331e-05	0.44144	0.0715317	6.78568e-10	5.71493e-05	0.277224	0.0668326	3.35456e-05	2.25387e-05
rs743395	3	37598382	T	0.0799	0.0977248	0.0378756	0.00987666	7.59178e-06	0.0680112	0.0449708	0.130449	4.80263e-06	0.260472	0.0421336	6.33784e-10	5.39332e-05	0.204046	0.039365	2.17996e-07	3.30971e-05
rs743509	10	48426798	C	0.1614	0.0455823	0.0382047	0.232829	3.04091e-06	0.0860882	0.0453606	0.0577161	1.41671e-05	0.163544	0.0423433	0.000112331	3.91453e-05	0.225678	0.0395585	1.1653e-08	7.45399e-05
rs74439044	17	7781019	C	0.662	0.0489468	0.0609256	0.421752	5.79663e-06	0.384162	0.0723316	1.09096e-07	0.00046638	0.164135	0.0678011	0.0154857	6.51822e-05	0.453911	0.0633384	7.71932e-13	0.000498504
rs7459106	7	139439007	G	0.3546	-0.119277	0.0458027	0.00921101	3.52073e-05	-0.208995	0.0543807	0.000121495	0.000141181	-0.285931	0.0507887	1.80607e-08	0.000202322	-0.227777	0.0474511	1.58558e-06	0.000128392
rs7463212	8	143991858	T	0.3468	0.0781599	0.0362897	0.0312592	1.49639e-05	0.166669	0.0430858	0.000109639	8.88732e-05	0.198611	0.0401432	7.51975e-07	9.66238e-05	0.294439	0.0375017	4.13232e-15	0.000212358
rs74661587	5	122457125	G	0.4504	0.321854	0.0533212	1.58187e-09	0.000277278	0.525239	0.0633026	1.07323e-16	0.000964484	0.13832	0.0590032	0.0190649	5.12115e-05	0.253703	0.055123	4.17664e-06	0.000172285
rs748676	13	72364022	A	0.087	0.0449861	0.0688822	0.513701	1.7382e-06	0.542541	0.0817736	3.26236e-11	0.000330211	-0.00248662	0.0764562	0.974055	5.31081e-09	0.190806	0.0714295	0.00755739	3.12699e-05
rs74926649	10	106277435	A	0.0146	0.246897	0.144687	0.0879328	9.48308e-06	0.370598	0.171788	0.0309841	2.79066e-05	0.835197	0.161301	2.24587e-07	0.000108516	0.88782	0.150695	3.83233e-09	0.000122622
rs7500448	16	83045790	G	0.6922	-0.213884	0.0419493	3.42503e-07	0.000105392	0.0839233	0.0498104	0.0920184	2.11934e-05	-0.536879	0.046222	3.51367e-31	0.000664057	0.0450074	0.0431954	0.297437	4.66681e-06
rs75034121	2	25110289	C	0.877	-0.230278	0.0622841	0.000218038	6.18531e-05	-0.413032	0.0739466	2.33339e-08	0.000259901	-0.246957	0.0691051	0.000352126	7.11377e-05	-0.321553	0.0645611	6.34312e-07	0.000120604
rs7516453	1	15972558	G	0.5621	-0.0920994	0.0408004	0.0239895	2.25764e-05	-0.0818549	0.0484431	0.0910846	2.32924e-05	-0.295942	0.0451852	5.78305e-11	0.000233106	-0.201114	0.0422168	1.90061e-06	0.000107653
rs75421844	5	108220554	C	0.9149	-0.208196	0.0654078	0.00145759	3.64922e-05	-0.0897629	0.0776615	0.247756	8.85999e-06	-0.532298	0.0727799	2.60472e-13	0.000238542	-0.212429	0.0680019	0.00178508	3.79912e-05
rs75523587	10	134413583	A	0.0815	0.113885	0.0465716	0.0144714	1.04984e-05	0.218243	0.0552933	7.91671e-05	5.03563e-05	0.288806	0.0516687	2.27867e-08	6.75152e-05	0.297364	0.0482717	7.27608e-10	7.15757e-05
rs7604588	2	73571417	A	0.1971	0.0231265	0.0399418	0.562587	9.15209e-07	0.264978	0.0474189	2.30046e-08	0.000156929	-0.0113958	0.0443139	0.797054	2.22223e-07	0.107686	0.0414005	0.00929365	1.98435e-05
rs76099932	2	43166683	A	0.0193	-0.187741	0.0631716	0.00295984	7.2138e-06	-0.409231	0.0749995	4.86455e-08	4.47679e-05	-0.226909	0.0692553	0.00105147	1.05378e-05	-0.477208	0.0646972	1.63598e-13	4.66081e-05
rs76206250	8	13342033	G	0.8659	0.0844556	0.0526988	0.109022	8.95583e-06	-0.00261582	0.0625703	0.966653	1.12214e-08	0.32249	0.0586511	3.8352e-08	0.000130581	0.0446081	0.0547991	0.415628	2.49848e-06
rs7644453	3	160304184	G	0.2011	0.0881935	0.036301	0.0151204	1.35123e-05	0.133043	0.0431001	0.00202336	4.01629e-05	0.271391	0.0402291	1.52156e-11	0.000127952	0.126815	0.0375873	0.000741269	2.79382e-05
rs7659823	4	148398877	G	0.4258	0.228322	0.0468047	1.07169e-06	0.000137821	0.11294	0.0555751	0.042135	4.40454e-05	0.358063	0.0517804	4.68906e-12	0.000338953	0.121692	0.0483808	0.0118939	3.91512e-05
rs7662069	4	146809016	G	0.1978	-0.202261	0.0361533	2.21566e-08	7.01916e-05	-0.130437	0.0429281	0.00237809	3.81282e-05	-0.205353	0.0400305	2.9011e-07	7.23541e-05	-0.138921	0.0374001	0.00020368	3.31129e-05
rs7675258	4	77413179	G	0.285	0.0645123	0.0362103	0.0748166	9.1704e-06	0.112018	0.0429925	0.00917411	3.61129e-05	0.201262	0.0400722	5.10445e-07	8.92538e-05	0.219879	0.0374375	4.27945e-09	0.00010653
rs768168	19	15268533	C	0.5318	-0.2447	0.0429621	1.23064e-08	0.000161213	-0.0453832	0.0510143	0.373673	7.24279e-06	-0.385274	0.0477428	7.07378e-16	0.000399642	0.00562834	0.0446104	0.8996	8.52889e-08
rs77071319	6	85492128	A	0.0201	-0.381265	0.0645068	3.41806e-09	3.09588e-05	-0.149795	0.0765969	0.0505102	6.24178e-06	-0.360871	0.0716402	4.7256e-07	2.77354e-05	-0.0933245	0.0669343	0.163237	1.8549e-06
rs7742789	6	43345803	T	0.3089	0.121222	0.0397588	0.00229694	3.39214e-05	0.219501	0.0472043	3.3215e-06	0.000145267	0.350227	0.0441115	2.03708e-15	0.000283146	0.219096	0.0412148	1.06195e-07	0.00011081
rs7747035	6	22134959	A	0.4199	0.13178	0.0367983	0.000342199	4.57404e-05	0.274142	0.0436875	3.50359e-10	0.000258545	0.129423	0.0406886	0.00146882	4.41188e-05	0.168827	0.0380133	8.94762e-06	7.50732e-05
rs7763581	6	1614367	G	0.2145	-0.0828191	0.0360826	0.0217193	1.24965e-05	-0.0791104	0.0428415	0.0648097	1.48928e-05	-0.0907113	0.0400239	0.0234262	1.49916e-05	-0.217317	0.0373909	6.17957e-09	8.60425e-05
rs7778733	7	116169443	C	0.4885	-0.0696338	0.0394908	0.0778531	1.31009e-05	-0.0134448	0.0468883	0.77431	6.37903e-07	-0.292638	0.043704	2.14779e-11	0.000231379	-0.105003	0.0408344	0.0101287	2.97897e-05
rs7785344	7	96475554	T	0.4234	-0.0230373	0.0365952	0.529011	1.40101e-06	-0.114733	0.0434489	0.00827574	4.53877e-05	-0.00535218	0.0404873	0.894831	7.56204e-08	-0.21192	0.0378235	2.11056e-08	0.000118555
rs77924615	16	20392332	A	0.0952	-0.142892	0.0457632	0.001794	1.90177e-05	-0.345956	0.05433	1.92413e-10	0.000145602	-0.115348	0.050727	0.0229733	1.23926e-05	-0.451175	0.0473843	1.71978e-21	0.000189597
rs7810386	7	1952031	A	0.2022	0.0512618	0.0373737	0.17019	4.58369e-06	0.143195	0.0443731	0.00125086	4.67161e-05	0.198519	0.0413463	1.57676e-06	6.87435e-05	0.261422	0.0386267	1.30934e-11	0.00011921
rs7822260	8	92192499	A	0.2593	-0.103565	0.0386479	0.00736961	2.22753e-05	-0.110323	0.0458872	0.0162084	3.30151e-05	-0.315513	0.0428948	1.90785e-13	0.000206743	-0.0657462	0.0400794	0.100924	8.97715e-06
rs78225501	10	102623730	G	0.8937	-0.326745	0.0591475	3.31424e-08	0.000109672	-0.549968	0.0702199	4.82713e-15	0.000405822	-0.346855	0.0656739	1.28258e-07	0.000123587	-0.392701	0.0613554	1.55217e-10	0.000158417
rs7831859	8	101676642	C	0.4726	-0.0631652	0.0365558	0.0840057	1.07533e-05	-0.208517	0.0434004	1.55288e-06	0.000153057	-0.127023	0.0405072	0.001714	4.34861e-05	-0.208505	0.037843	3.59717e-08	0.000117171
rs78378222	17	7571752	G	0.985	-0.657012	0.166394	7.86651e-05	6.89646e-05	0.437225	0.197568	0.0268966	3.98909e-05	-1.72373	0.181765	2.48423e-21	0.000474699	0.243821	0.169847	0.151137	9.49778e-06
rs7845053	8	106890962	A	0.0929	-0.0959372	0.0370229	0.00956242	8.38682e-06	-0.256397	0.043954	5.44397e-09	7.82407e-05	-0.0372119	0.0408113	0.361873	1.26179e-06	-0.0147903	0.0381287	0.698087	1.99332e-07
rs78466077	12	94866377	A	0.0127	-0.198848	0.0639951	0.00188875	5.36102e-06	-0.0332188	0.0759843	0.661982	1.95415e-07	-0.56257	0.0707381	1.8304e-15	4.291e-05	0.0636655	0.0660967	0.33544	5.49558e-07
rs7854147	9	125863350	G	0.2783	-0.322787	0.055356	5.51634e-09	0.000226284	-0.126773	0.0657308	0.0537734	4.55889e-05	-0.279441	0.0613668	5.27564e-06	0.000169591	-0.168694	0.0573344	0.00325825	6.18047e-05
rs786914	1	89295765	C	0.5871	0.140923	0.0370128	0.000140483	5.20563e-05	0.203808	0.0439448	3.52378e-06	0.000142212	0.331402	0.0411542	8.13544e-16	0.000287885	0.225301	0.0384514	4.65196e-09	0.000133056
rs78799967	11	118266523	T	0.0221	-0.365871	0.114952	0.00145881	3.1282e-05	-0.306554	0.136486	0.0247026	2.86838e-05	-0.889936	0.126625	2.09896e-12	0.000185079	-0.328128	0.118312	0.00554753	2.51609e-05
rs7894090	10	18291288	G	0.7885	0.126264	0.0513788	0.0139911	2.8749e-05	0.123641	0.061003	0.0426838	3.60059e-05	0.343686	0.0570361	1.68553e-09	0.000213004	0.219611	0.053289	3.7713e-05	8.69706e-05
rs7927974	11	30351223	G	0.3522	0.163496	0.0403894	5.16845e-05	6.59473e-05	0.138799	0.047956	0.00380043	6.20782e-05	0.28416	0.0449056	2.48886e-10	0.000199209	0.151452	0.0419562	0.000306529	5.65891e-05
rs79321945	16	4282284	A	0.0447	0.158319	0.0436001	0.000282238	1.15735e-05	-0.0223889	0.0517689	0.665396	3.02307e-07	0.266085	0.048231	3.45385e-08	3.26919e-05	0.0812571	0.0450631	0.0713606	3.04875e-06
rs7956131	12	110340053	G	0.6692	-0.127734	0.0691682	0.0647895	3.90559e-05	-0.236711	0.0821229	0.00394718	0.000175184	-0.478631	0.0763744	3.6891e-10	0.000548372	-0.419497	0.0713548	4.13211e-09	0.000421242
rs79858408	4	48493237	A	0.2067	-0.148456	0.0362459	4.209e-05	3.90774e-05	-0.155632	0.0430356	0.000298886	5.60934e-05	-0.227564	0.0401954	1.50263e-08	9.182e-05	-0.142862	0.0375546	0.000142344	3.61879e-05
rs7989142	13	115005979	G	0.4525	0.14952	0.0426636	0.000457387	5.98899e-05	0.183493	0.0506549	0.000291963	0.000117809	0.257272	0.0472103	5.05623e-08	0.000177313	0.323265	0.0441049	2.31775e-13	0.000279945
rs79997166	2	161808690	C	0.9327	0.214959	0.0759434	0.00464793	3.13632e-05	0.536827	0.0901608	2.62031e-09	0.000255483	0.0460044	0.0837936	0.582991	1.43651e-06	0.119356	0.0782853	0.127354	9.66936e-06
rs8023114	14	92391955	A	0.1858	-0.10129	0.0379565	0.00761796	1.67827e-05	-0.0240616	0.0450671	0.593408	1.23698e-06	-0.261489	0.0419568	4.60264e-10	0.00011185	0.035004	0.0392019	0.371904	2.00431e-06
rs8027450	15	91418394	T	0.0712	0.252202	0.0388455	8.4699e-11	4.54832e-05	0.486862	0.0461118	4.74176e-26	0.000221386	0.378144	0.0428092	1.02324e-18	0.000102251	0.495881	0.039989	2.66328e-35	0.000175837
rs80335285	17	45055107	G	0.8702	0.438088	0.052425	6.51254e-17	0.000234406	0.322744	0.062253	2.16973e-07	0.000166168	0.684214	0.0582597	7.7135e-32	0.000571781	0.317316	0.0544417	5.59825e-09	0.000122979
rs8047585	16	60651652	C	0.0809	-0.14273	0.0416677	0.000613956	1.63792e-05	-0.148144	0.0494729	0.00274994	2.30471e-05	-0.246646	0.0460492	8.50911e-08	4.89116e-05	-0.244105	0.0430219	1.39675e-08	4.7909e-05
rs8061324	16	3541490	T	0.2759	0.131489	0.0412262	0.00142566	3.73492e-05	0.154559	0.0489483	0.00159109	6.74023e-05	0.179211	0.0457138	8.84716e-05	6.93796e-05	0.264154	0.0427069	6.20908e-10	0.000150736
rs8077276	17	61547562	G	0.6064	0.0326619	0.0374783	0.383488	2.75327e-06	0.205555	0.0444956	3.84631e-06	0.000142432	0.161118	0.0415862	0.000106952	6.69969e-05	0.245553	0.0388506	2.61287e-10	0.000155617
rs8102624	19	2161443	A	0.0839	0.338926	0.0704051	1.48118e-06	9.547e-05	0.212756	0.083597	0.0109281	4.91365e-05	0.815094	0.0772218	4.86692e-26	0.00055217	0.116936	0.0721618	0.105133	1.13646e-05
rs814511	19	41047481	T	0.0716	0.202345	0.0363241	2.54356e-08	2.94297e-05	0.0578366	0.0431318	0.179946	3.14043e-06	0.207211	0.0401265	2.41986e-07	3.08621e-05	-0.0307814	0.0374909	0.411626	6.81047e-07
rs836179	12	50503082	G	0.6254	0.0875583	0.0374413	0.0193601	1.9421e-05	0.363526	0.0444461	2.88167e-16	0.000437253	0.0914315	0.0415125	0.0276305	2.11772e-05	0.302811	0.0387793	5.80728e-15	0.000232285
rs869396	4	169688000	A	0.4748	-0.260832	0.036491	8.85216e-13	0.000183446	-0.0914464	0.0433324	0.03483	2.94513e-05	-0.254414	0.04046	3.22044e-10	0.00017453	-0.0292431	0.0378035	0.439194	2.30587e-06
rs871606	4	54799245	C	0.6755	-0.39346	0.0591787	2.96679e-11	0.000366939	0.134935	0.0702722	0.0548381	5.63671e-05	-0.779213	0.065676	1.84701e-32	0.00143915	0.0111088	0.0613765	0.856372	2.925e-07
rs878177	10	100013815	T	0.1096	-0.0644189	0.0381005	0.0908844	4.379e-06	-0.0367639	0.0452375	0.416398	1.86284e-06	-0.253737	0.0422446	1.89969e-09	6.79384e-05	-0.0345347	0.0394706	0.381604	1.25852e-06
rs884843	7	73445789	G	0.5345	-0.0515971	0.0363534	0.155808	7.16259e-06	-0.0246859	0.043163	0.567376	2.14142e-06	0.263373	0.0401607	5.46467e-11	0.000186622	0.0524092	0.0375239	0.162509	7.38983e-06
rs888197	12	12628219	C	0.6446	-0.194963	0.0381353	3.1843e-07	9.41595e-05	-0.132733	0.0452809	0.00337558	5.70035e-05	-0.235382	0.0422709	2.57317e-08	0.000137248	-0.106595	0.0394942	0.00695513	2.81471e-05
rs891511	7	150704843	A	0.3411	-0.133342	0.0391867	0.000667294	4.32103e-05	-0.437407	0.0465158	5.34822e-21	0.000607308	-0.158911	0.043374	0.000248616	6.13707e-05	-0.316471	0.040519	5.72169e-15	0.0002434
rs892863	5	127855320	C	0.5219	0.118139	0.0386873	0.00226085	3.76569e-05	0.22034	0.0459319	1.6112e-06	0.000171092	0.265086	0.0428616	6.23173e-10	0.000189597	0.311122	0.0400424	7.89045e-15	0.000261168
rs896693	11	120067082	A	0.1648	-0.0870836	0.0369528	0.0184434	1.12868e-05	-0.140126	0.0438738	0.00140415	3.81699e-05	-0.106791	0.0408022	0.00886366	1.69734e-05	-0.210369	0.0381183	3.4159e-08	6.58663e-05
rs900144	11	13294268	C	0.1202	-0.0402351	0.0364898	0.270186	1.85119e-06	-0.217192	0.0433216	5.35095e-07	7.04551e-05	-0.156163	0.0403812	0.000110112	2.78867e-05	-0.226071	0.0377253	2.06853e-09	5.84427e-05
rs907612	11	1874221	T	0.2888	0.132801	0.037444	0.000390261	3.91691e-05	0.165107	0.0444575	0.000204226	7.90781e-05	0.256696	0.0414194	5.74651e-10	0.000146345	0.343766	0.0386936	6.47421e-19	0.000262462
rs9304788	19	30723812	T	0.2775	0.00768973	0.0378967	0.839203	1.28196e-07	-0.0495055	0.044995	0.271227	6.93975e-06	-0.163872	0.0419931	9.5284e-05	5.82187e-05	-0.220967	0.0392314	1.7791e-08	0.000105854
rs930526	17	6473353	A	0.3314	0.124733	0.0368015	0.000700735	3.72764e-05	0.00684247	0.0436964	0.875567	1.46515e-07	0.347638	0.040735	1.41982e-17	0.000289551	0.114739	0.0380623	0.00257427	3.15423e-05
rs9337951	10	30317073	A	0.0525	0.196745	0.0389076	4.26974e-07	2.08208e-05	0.0417997	0.046199	0.365585	1.2275e-06	0.371472	0.0430199	5.91223e-18	7.42237e-05	-0.0591338	0.040198	0.141276	1.88089e-06
rs9349379	6	12903957	G	0.3754	-0.229726	0.0368056	4.34171e-10	0.000133804	-0.0250494	0.0437049	0.566544	2.07791e-06	-0.359768	0.0407112	9.88756e-19	0.000328166	-0.0920858	0.0380407	0.0154907	2.14998e-05
rs9482120	6	98392667	C	0.6056	-0.0719464	0.0369312	0.0514027	1.33688e-05	-0.141955	0.043848	0.00120635	6.79767e-05	-0.119466	0.0410328	0.00359748	3.68607e-05	-0.249273	0.0383329	7.89673e-11	0.000160482
rs9496542	6	143569589	T	0.0688	0.230332	0.0369723	4.68e-10	3.67529e-05	0.0283065	0.0439028	0.519088	7.25003e-07	0.233488	0.0410496	1.28724e-08	3.7767e-05	-0.00777108	0.0383538	0.839436	4.18356e-08
rs9507885	13	27951090	T	0.0328	-0.366555	0.0630971	6.28208e-09	4.60915e-05	-0.325641	0.0749193	1.38377e-05	4.75121e-05	-0.211866	0.069941	0.00245223	1.5398e-05	-0.300461	0.065342	4.26206e-06	3.09684e-05
rs951914	8	25878995	G	0.6117	-0.205322	0.0401294	3.11632e-07	0.000108275	-0.319922	0.0476433	1.88765e-11	0.000343345	-0.269749	0.0445358	1.38975e-09	0.000186886	-0.242441	0.0416086	5.66047e-09	0.000150963
rs9549328	13	113636156	T	0.1674	0.217814	0.0431285	4.4147e-07	7.15016e-05	0.194111	0.0512087	0.000150353	7.417e-05	0.30149	0.0477245	2.66623e-10	0.00013699	0.144458	0.0445901	0.00119679	3.14505e-05
rs9608690	22	28921347	A	0.0163	-0.183353	0.0716367	0.0104836	5.82879e-06	-0.194049	0.0850554	0.0225233	8.52725e-06	-0.464358	0.0798303	6.00564e-09	3.73859e-05	-0.327022	0.0745851	1.16273e-05	1.8542e-05
rs964259	4	55057222	G	0.6317	0.251193	0.0409949	8.95222e-10	0.000158738	0.116342	0.0486785	0.0168496	4.44756e-05	0.18274	0.0453973	5.6909e-05	8.40102e-05	-0.00225629	0.0424146	0.957576	1.28072e-08
rs9662255	1	9441949	A	0.3694	-0.103532	0.0366626	0.00474467	2.69993e-05	-0.0202984	0.0435309	0.641002	1.35553e-06	-0.366806	0.0405491	1.49379e-19	0.000338903	-0.113113	0.0378894	0.00283285	3.22276e-05
rs966791	5	114434126	T	0.4912	-0.0259842	0.0361594	0.472387	1.82464e-06	-0.118548	0.0429315	0.00575749	4.96055e-05	-0.154964	0.0401538	0.000113759	6.48962e-05	-0.272305	0.0375115	3.90439e-13	0.000200387
rs977184	7	28650761	C	0.6227	0.150898	0.037418	5.51528e-05	5.78475e-05	0.029645	0.044429	0.504617	2.91612e-06	0.239203	0.0414914	8.16991e-09	0.000145362	0.115237	0.038766	0.00295289	3.37366e-05
rs9839708	3	85058885	T	0.1378	-0.0851736	0.0369412	0.0211314	9.32008e-06	-0.0563097	0.0438612	0.199209	5.32059e-06	-0.230394	0.0409665	1.86836e-08	6.81949e-05	-0.153915	0.0382749	5.78964e-05	3.04349e-05
rs9840088	3	66442545	C	0.3222	-0.200685	0.0453731	9.74076e-06	9.51063e-05	-0.0813189	0.0538749	0.131198	2.03961e-05	-0.311712	0.050462	6.53642e-10	0.000229449	-0.0712598	0.0471485	0.13069	1.19914e-05
rs9886319	7	90343695	G	0.7054	0.122473	0.0395408	0.00195276	3.37055e-05	0.0393679	0.0469485	0.401732	4.54872e-06	0.259359	0.0437648	3.10458e-09	0.000151155	0.169297	0.0408895	3.46874e-05	6.44049e-05
rs9927137	16	30634300	G	0.1094	0.00187832	0.0363062	0.958739	3.71699e-09	0.188398	0.0431042	1.23891e-05	4.88415e-05	0.0667385	0.0401944	0.0968362	4.69251e-06	0.242171	0.0375493	1.12481e-10	6.17869e-05
rs9931393	16	83422303	G	0.3362	-0.201399	0.0364452	3.27974e-08	9.78818e-05	-0.0530602	0.0432757	0.220164	8.87378e-06	-0.153468	0.0404007	0.000145524	5.68359e-05	0.00707744	0.0377461	0.851268	1.20876e-07
rs994446	5	148348395	A	0.2186	-0.164591	0.0452599	0.000276378	5.00366e-05	-0.302461	0.0537345	1.81761e-08	0.000220698	-0.173226	0.0500564	0.000539043	5.54245e-05	-0.302513	0.0467632	9.88101e-11	0.00016903

## Sheet: STable2
Supplementary Table S2. Mendelian randomization associations of genetically determined mean arterial (MAP) and pulse pressure (PP) at age ≤55 and >55 years with ischemic stroke, intracerebral hemorrhage, and their etiological subtypes.
Age group (years)	exposure	outcome	analysis	beta	lci	hci	OR (per SD)	LCI	HCI	pvalue
<55	MAP	IS	Con-Mix	0.031	0.025	0.037	1.44839	1.34817	1.55605	4.20749e-24
<55	MAP	IS	IVW	0.032	0.025	0.039	1.4658	1.34817	1.59369	3.24678e-19
<55	MAP	IS	Weighted median	0.033	0.025	0.042	1.48342	1.34817	1.65186	2.75346e-14
<55	MAP	IS	MVMR	0.032451	0.0219297	0.0429723	1.47372	1.2996	1.67116	1.49162e-09
<55	PP	IS	Con-Mix	0.027	0.016	0.041	1.44447	1.24349	1.74791
<55	PP	IS	IVW	0.026	0.015	0.037	1.42493	1.22667	1.65523	3.6088e-06
<55	PP	IS	Weighted median	0.025	0.013	0.037	1.40565	1.1937	1.65523	4.43943e-05
<55	PP	IS	MVMR	0.007683	-0.00571948	0.0210855	1.11031	0.925058	1.33267	0.261194
≥55	MAP	IS	Con-Mix	0.037	0.03	0.043	1.55605	1.43118	1.67171
≥55	MAP	IS	IVW	0.036	0.029	0.043	1.53757	1.41418	1.67171	6.77261e-24
≥55	MAP	IS	Weighted median	0.041	0.033	0.05	1.63223	1.48342	1.81757	3.25758e-21
≥55	MAP	IS	MVMR	0.027561	0.0194917	0.0356303	1.39007	1.26229	1.53079	2.16502e-11
≥55	PP	IS	Con-Mix	0.02	0.015	0.024	1.31311	1.22667	1.38664
≥55	PP	IS	IVW	0.023	0.017	0.028	1.36788	1.26054	1.46427	2.47768e-16
≥55	PP	IS	Weighted median	0.024	0.018	0.031	1.38664	1.27783	1.52534	4.58978e-13
≥55	PP	IS	MVMR	0.015117	0.00874896	0.021485	1.22862	1.12655	1.33994	3.27432e-06
<55	MAP	IS_UKB	Con-Mix	0.035	0.023	0.047	1.5193	1.31633	1.75356
<55	MAP	IS_UKB	IVW	0.035	0.022	0.049	1.5193	1.3007	1.79598	3.74503e-07
<55	MAP	IS_UKB	Weighted median	0.029	0.01	0.048	1.41418	1.12693	1.77464	0.00277539
<55	MAP	IS_UKB	MVMR	0.0388375	0.0209552	0.0567198	1.59059	1.28456	1.96954	2.07357e-05
<55	PP	IS_UKB	Con-Mix	0.022	0.002	0.039	1.34937	1.02761	1.70094
<55	PP	IS_UKB	IVW	0.021	0.003	0.039	1.33112	1.04171	1.70094	0.0222153
<55	PP	IS_UKB	Weighted median	0.014	-0.013	0.041	1.21007	0.83773	1.74791	0.309488
<55	PP	IS_UKB	MVMR	-0.0002855	-0.0234645	0.0228935	0.996119	0.72645	1.36589	0.98074
≥55	MAP	IS_UKB	Con-Mix	0.044	0.033	0.056	1.69181	1.48342	1.95267
≥55	MAP	IS_UKB	IVW	0.04	0.028	0.051	1.61285	1.39738	1.83942	9.27085e-12
≥55	MAP	IS_UKB	Weighted median	0.043	0.025	0.061	1.67171	1.34817	2.0729	2.83782e-06
≥55	MAP	IS_UKB	MVMR	0.027746	0.0133949	0.0420971	1.39315	1.17359	1.65378	0.00015101
≥55	PP	IS_UKB	Con-Mix	0.026	0.016	0.034	1.42493	1.24349	1.58896
≥55	PP	IS_UKB	IVW	0.025	0.015	0.034	1.40565	1.22667	1.58896	2.49742e-07
≥55	PP	IS_UKB	Weighted median	0.031	0.016	0.045	1.52534	1.24349	1.84578	2.78531e-05
≥55	PP	IS_UKB	MVMR	0.017277	0.00590312	0.0286509	1.2653	1.08372	1.47731	0.00290844
<55	MAP	LAS	Con-Mix	0.051	0.038	0.064	1.83942	1.57476	2.14856
<55	MAP	LAS	IVW	0.049	0.038	0.061	1.79598	1.57476	2.0729	6.75132e-17
<55	MAP	LAS	Weighted median	0.045	0.026	0.064	1.71215	1.36438	2.14856	3.44877e-06
<55	MAP	LAS	MVMR	0.049137	0.030762	0.067512	1.79892	1.44427	2.24066	1.59467e-07
<55	PP	LAS	Con-Mix	0.033	0.017	0.049	1.56747	1.26054	1.94912
<55	PP	LAS	IVW	0.036	0.016	0.055	1.63284	1.24349	2.1151	0.00029636
<55	PP	LAS	Weighted median	0.036	0.011	0.061	1.63284	1.16163	2.2952	0.00476657
<55	PP	LAS	MVMR	0.012751	-0.0105024	0.0360044	1.18966	0.866717	1.63294	0.28248
≥55	MAP	LAS	Con-Mix	0.052	0.037	0.064	1.86153	1.55605	2.14856
≥55	MAP	LAS	IVW	0.047	0.034	0.059	1.75356	1.50125	2.02395	1.71141e-13
≥55	MAP	LAS	Weighted median	0.046	0.028	0.064	1.73273	1.39738	2.14856	5.47452e-07
≥55	MAP	LAS	MVMR	0.019852	0.00395052	0.0357535	1.26773	1.04834	1.53304	0.0144076
≥55	PP	LAS	Con-Mix	0.04	0.03	0.049	1.72426	1.50471	1.94912
≥55	PP	LAS	IVW	0.043	0.033	0.053	1.79618	1.56747	2.05826	3.51623e-17
≥55	PP	LAS	Weighted median	0.042	0.027	0.056	1.77188	1.44447	2.1441	1.36884e-08
≥55	PP	LAS	MVMR	0.04077	0.0281731	0.0533669	1.74244	1.46773	2.06857	2.24529e-10
<55	MAP	CES	Con-Mix	0.026	0.014	0.04	1.36438	1.18211	1.61285
<55	MAP	CES	IVW	0.024	0.012	0.036	1.33216	1.15419	1.53757	8.8549e-05
<55	MAP	CES	Weighted median	0.028	0.012	0.044	1.39738	1.15419	1.69181	0.000603581
<55	MAP	CES	MVMR	0.028784	0.0122671	0.0453009	1.41053	1.15788	1.71832	0.000636212
<55	PP	CES	Con-Mix	0.013	-0.003	0.029	1.1937	0.959964	1.48435
<55	PP	CES	IVW	0.015	-0.002	0.032	1.22667	0.973128	1.54626	0.0837354
<55	PP	CES	Weighted median	0.013	-0.009	0.036	1.1937	0.884635	1.63284	0.257448
<55	PP	CES	MVMR	-0.006081	-0.0272078	0.0150458	0.920514	0.69034	1.22743	0.57265
≥55	MAP	CES	Con-Mix	0.033	0.022	0.043	1.48342	1.3007	1.67171
≥55	MAP	CES	IVW	0.028	0.017	0.039	1.39738	1.22526	1.59369	6.06641e-07
≥55	MAP	CES	Weighted median	0.032	0.017	0.047	1.4658	1.22526	1.75356	2.89805e-05
≥55	MAP	CES	MVMR	0.020681	0.00723932	0.0341227	1.28036	1.09036	1.50346	0.00256469
≥55	PP	CES	Con-Mix	0.017	0.009	0.025	1.26054	1.13041	1.40565
≥55	PP	CES	IVW	0.016	0.007	0.025	1.24349	1.10003	1.40565	0.00049316
≥55	PP	CES	Weighted median	0.016	0.004	0.028	1.24349	1.05599	1.46427	0.00896638
≥55	PP	CES	MVMR	0.008211	-0.0025004	0.0189224	1.11833	0.966518	1.29398	0.132976
<55	MAP	SVS	Con-Mix	0.036	0.026	0.049	1.53757	1.36438	1.79598
<55	MAP	SVS	IVW	0.045	0.029	0.062	1.71215	1.41418	2.09782	9.01904e-08
<55	MAP	SVS	Weighted median	0.045	0.029	0.062	1.71215	1.41418	2.09782	9.01904e-08
<55	MAP	SVS	MVMR	0.036103	0.0195038	0.0527022	1.53946	1.26247	1.87722	2.01738e-05
<55	PP	SVS	Con-Mix	0.031	0.015	0.049	1.52534	1.22667	1.94912
<55	PP	SVS	IVW	0.031	0.015	0.048	1.52534	1.22667	1.92276	0.000231027
<55	PP	SVS	Weighted median	0.026	0.004	0.048	1.42493	1.05599	1.92276	0.0205384
<55	PP	SVS	MVMR	0.008781	-0.0122459	0.0298079	1.12704	0.846378	1.50078	0.413065
≥55	MAP	SVS	Con-Mix	0.046	0.033	0.057	1.73273	1.48342	1.97615
≥55	MAP	SVS	IVW	0.042	0.03	0.054	1.65186	1.43118	1.90656	6.88605e-12
≥55	MAP	SVS	Weighted median	0.054	0.038	0.069	1.90656	1.57476	2.28085	8.58746e-12
≥55	MAP	SVS	MVMR	0.039165	0.0253313	0.0529987	1.59683	1.35352	1.88388	2.87271e-08
≥55	PP	SVS	Con-Mix	0.022	0.014	0.03	1.34937	1.21007	1.50471
≥55	PP	SVS	IVW	0.021	0.012	0.03	1.33112	1.17755	1.50471	4.80026e-06
≥55	PP	SVS	Weighted median	0.017	0.005	0.03	1.26054	1.07047	1.50471	0.00768511
≥55	PP	SVS	MVMR	0.006525	-0.00442944	0.0174794	1.09294	0.941455	1.2688	0.24302
<55	MAP	ICH	Con-Mix	0.033	0	0.064	1.48342	1	2.14856
<55	MAP	ICH	IVW	0.032	0.001	0.063	1.4658	1.001	2.12304	0.0464687
<55	MAP	ICH	Weighted median	0.009	-0.038	0.056	1.11355	0.635019	1.95267	0.707423
<55	MAP	ICH	MVMR	0.03134	0.00170744	0.0617544	1.45201	1.02053	2.08523	0.0407617
<55	PP	ICH	Con-Mix	0.03	-0.021	0.074	1.50471	0.751248	2.73979
<55	PP	ICH	IVW	0.02	-0.023	0.064	1.31311	0.73106	2.39092	0.367509
<55	PP	ICH	Weighted median	0.006	-0.06	0.072	1.08515	0.441667	2.66616	0.85858
<55	PP	ICH	MVMR	0.01391	-0.0408916	0.0687116	1.20859	0.572958	2.54938	0.618839
≥55	MAP	ICH	Con-Mix	0.055	0.023	0.086	1.92948	1.31633	2.79463
≥55	MAP	ICH	IVW	0.054	0.025	0.083	1.90656	1.34817	2.69622	0.000262593
≥55	MAP	ICH	Weighted median	0.036	-0.007	0.079	1.53757	0.919753	2.57037	0.100812
≥55	MAP	ICH	MVMR	0.051408	0.0175314	0.0852846	1.84841	1.23306	2.77084	0.00293647
≥55	PP	ICH	Con-Mix	0.031	0.007	0.055	1.52534	1.10003	2.1151
≥55	PP	ICH	IVW	0.024	0.002	0.046	1.38664	1.02761	1.87109	0.032502
≥55	PP	ICH	Weighted median	0.018	-0.018	0.054	1.27783	0.782579	2.08648	0.327086
≥55	PP	ICH	MVMR	0.004442	-0.0225394	0.0314234	1.06237	0.735661	1.53416	0.746938
<55	MAP	ICH_UKB	Con-Mix	0.022	-0.015	0.054	1.3007	0.835897	1.90656
<55	MAP	ICH_UKB	IVW	0.027	-0.004	0.059	1.38078	0.953324	2.02395	0.0929573
<55	MAP	ICH_UKB	Weighted median	0.026	-0.023	0.074	1.36438	0.759686	2.42129	0.293386
<55	MAP	ICH_UKB	MVMR	0.029282	-0.00935704	0.065921	1.41895	0.894208	2.19846	0.127304
<55	PP	ICH_UKB	Con-Mix	0.008	-0.036	0.044	1.11512	0.61243	1.82081
<55	PP	ICH_UKB	IVW	0.011	-0.028	0.05	1.16163	0.682932	1.97585	0.580386
<55	PP	ICH_UKB	Weighted median	0.001	-0.066	0.068	1.01371	0.407009	2.5248	0.976662
<55	PP	ICH_UKB	MVMR	0.004606	-0.0399174	0.0491294	1.06474	0.580611	1.95256	0.839319
≥55	MAP	ICH_UKB	Con-Mix	0.026	-0.005	0.056	1.36438	0.942	1.95267
≥55	MAP	ICH_UKB	IVW	0.029	-0.001	0.059	1.41418	0.988121	2.02395	0.0581366
≥55	MAP	ICH_UKB	Weighted median	0.026	-0.018	0.069	1.36438	0.806461	2.28085	0.2414
≥55	MAP	ICH_UKB	MVMR	0.05034	0.0161576	0.0845224	1.82497	1.21298	2.74572	0.00389592
≥55	PP	ICH_UKB	Con-Mix	-0.008	-0.033	0.016	0.896766	0.637973	1.24349
≥55	PP	ICH_UKB	IVW	-0.006	-0.029	0.016	0.92153	0.673694	1.24349	0.601206
≥55	PP	ICH_UKB	Weighted median	-0.001	-0.039	0.036	0.986472	0.587911	1.63284	0.958316
≥55	PP	ICH_UKB	MVMR	-0.02131	-0.0478876	0.0052676	0.748082	0.520883	1.07438	0.116059
<55	MAP	DICH	Con-Mix	0.041	-0.009	0.085	1.63223	0.898032	2.76143
<55	MAP	DICH	IVW	0.042	-0.002	0.086	1.65186	0.976383	2.79463	0.0613577
<55	MAP	DICH	Weighted median	0.024	-0.04	0.087	1.33216	0.620022	2.82823	0.458822
<55	MAP	DICH	MVMR	0.04795	-0.0100464	0.105946	1.77358	0.886872	3.54685	0.105129
<55	PP	DICH	Con-Mix	-0.025	-0.09	0.034	0.711415	0.293523	1.58896
<55	PP	DICH	IVW	-0.013	-0.075	0.05	0.83773	0.360054	1.97585	0.683509
<55	PP	DICH	Weighted median	-0.007	-0.098	0.083	0.909064	0.263221	3.09708	0.879501
<55	PP	DICH	MVMR	-0.02075	-0.0959748	0.0544748	0.75381	0.270583	2.10002	0.588751
≥55	MAP	DICH	Con-Mix	0.093	0.047	0.135	3.03846	1.75356	5.0191
≥55	MAP	DICH	IVW	0.078	0.038	0.118	2.53984	1.57476	4.09637	0.000132374
≥55	MAP	DICH	Weighted median	0.079	0.019	0.14	2.57037	1.25489	5.32813	0.0104871
≥55	MAP	DICH	MVMR	0.071348	0.0216973	0.120999	2.34576	1.296	4.24582	0.00485475
≥55	PP	DICH	Con-Mix	0.027	-0.005	0.063	1.44447	0.934167	2.35858
≥55	PP	DICH	IVW	0.017	-0.017	0.05	1.26054	0.793311	1.97585	0.319918
≥55	PP	DICH	Weighted median	0.037	-0.013	0.088	1.65523	0.83773	3.31534	0.150991
≥55	PP	DICH	MVMR	-0.009442	-0.0487772	0.0298932	0.879326	0.51461	1.50252	0.638014
<55	MAP	LICH	Con-Mix	0.006	-0.039	0.064	1.07433	0.627476	2.14856
<55	MAP	LICH	IVW	0.028	-0.017	0.073	1.39738	0.816156	2.39253	0.222633
<55	MAP	LICH	Weighted median	0.016	-0.049	0.081	1.2107	0.5568	2.63254	0.629478
<55	MAP	LICH	MVMR	0.02331	-0.0340004	0.0806204	1.32122	0.666107	2.62063	0.425337
<55	PP	LICH	Con-Mix	0.044	-0.021	0.111	1.82081	0.751248	4.53498
<55	PP	LICH	IVW	0.051	-0.015	0.116	2.00295	0.815218	4.85457	0.126983
<55	PP	LICH	Weighted median	0.046	-0.049	0.141	1.87109	0.513051	6.82382	0.342594
<55	PP	LICH	MVMR	0.0177	-0.058838	0.094238	1.27262	0.448712	3.60933	0.650358
≥55	MAP	LICH	Con-Mix	0.031	-0.016	0.073	1.44839	0.825967	2.39253
≥55	MAP	LICH	IVW	0.04	-0.002	0.083	1.61285	0.976383	2.69622	0.0650803
≥55	MAP	LICH	Weighted median	0.034	-0.026	0.093	1.50125	0.732934	3.03846	0.262714
≥55	MAP	LICH	MVMR	0.03909	-0.0087732	0.0869532	1.5954	0.900469	2.82665	0.109435
≥55	PP	LICH	Con-Mix	0.045	0.011	0.079	1.84578	1.16163	2.93287
≥55	PP	LICH	IVW	0.034	0.001	0.068	1.58896	1.01371	2.5248	0.0466732
≥55	PP	LICH	Weighted median	0.036	-0.014	0.087	1.63284	0.826397	3.27049	0.162345
≥55	PP	LICH	MVMR	0.01422	-0.0239412	0.0523812	1.2137	0.721748	2.04098	0.465174

## Sheet: STable3
Supplementary Table S3. Mendelian randomization associations of genetically determined mean arterial (MAP) and pulse pressure (PP) across age deciles with ischemic stroke, intracerebral hemorrhage, and their etiological subtypes.
outcome	exposure	age decile	median age per decile	beta	se	OR (per SD)	LCI	HCI	pvalue
IS	MAP	1st	42	0.032238	0.004943	1.46997	1.30927	1.6504	6.9399e-11
IS	MAP	2nd	47	0.028951	0.004648	1.41335	1.26757	1.57591	4.7032e-10
IS	MAP	3rd	50.5	0.025907	0.004588	1.36286	1.22401	1.51748	1.63569e-08
IS	MAP	4th	53.5	0.022845	0.004621	1.3139	1.17912	1.46409	7.66398e-07
IS	MAP	5th	57	0.02036	0.004317	1.27545	1.15279	1.41116	2.40245e-06
IS	MAP	6th	59.5	0.019451	0.004177	1.26167	1.14409	1.39135	3.21332e-06
IS	MAP	7th	61.5	0.018518	0.004073	1.24769	1.13416	1.37257	5.45387e-06
IS	MAP	8th	63.5	0.027145	0.004394	1.38318	1.24791	1.53311	6.50247e-10
IS	MAP	9th	66	0.020938	0.004112	1.28429	1.16637	1.41414	3.54444e-07
IS	MAP	10th	70	0.019233	0.004391	1.25839	1.1354	1.3947	1.18627e-05
LAS	MAP	1st	42	0.035913	0.00849	1.53597	1.25899	1.87388	2.33655e-05
LAS	MAP	2nd	47	0.033669	0.010421	1.49533	1.17148	1.90871	0.0012341
LAS	MAP	3rd	50.5	0.038006	0.009322	1.57487	1.26596	1.95915	4.56162e-05
LAS	MAP	4th	53.5	0.01275	0.01009	1.16458	0.919463	1.47505	0.206364
LAS	MAP	5th	57	0.010708	0.010038	1.13651	0.898391	1.43774	0.286086
LAS	MAP	6th	59.5	0.00931	0.010284	1.11768	0.878432	1.42209	0.365312
LAS	MAP	7th	61.5	0.017496	0.009717	1.23254	0.981656	1.54754	0.0717729
LAS	MAP	8th	63.5	0.010913	0.009732	1.1393	0.907073	1.43097	0.262138
LAS	MAP	9th	66	0.01275	0.01009	1.16458	0.919463	1.47505	0.206364
LAS	MAP	10th	70	-0.008555	0.011032	0.90282	0.697241	1.16901	0.438061
CES	MAP	1st	42	0.027528	0.007871	1.38952	1.15558	1.67082	0.000469825
CES	MAP	2nd	47	0.012143	0.007554	1.15617	0.96868	1.37994	0.107946
CES	MAP	3rd	50.5	0.016165	0.007486	1.21309	1.01799	1.44558	0.0308219
CES	MAP	4th	53.5	0.0181374	0.007485	1.24202	1.0423	1.48002	0.0153859
CES	MAP	5th	57	0.00914	0.007023	1.11541	0.94623	1.31484	0.193109
CES	MAP	6th	59.5	0.008661	0.006842	1.10904	0.944826	1.30181	0.205564
CES	MAP	7th	61.5	0.005901	0.006655	1.07306	0.918185	1.25407	0.37524
CES	MAP	8th	63.5	0.015791	0.007345	1.20768	1.01681	1.43439	0.0315633
CES	MAP	9th	66	0.012035	0.006801	1.15467	0.984644	1.35407	0.076795
CES	MAP	10th	70	0.006653	0.007169	1.08275	0.915386	1.28071	0.353395
SVS	MAP	1st	42	0.034301	0.00825	1.50666	1.24193	1.82783	3.21472e-05
SVS	MAP	2nd	47	0.039673	0.007751	1.60656	1.33984	1.92637	3.08079e-07
SVS	MAP	3rd	50.5	0.038299	0.00764	1.58039	1.32145	1.89008	5.35996e-07
SVS	MAP	4th	53.5	0.025265	0.007846	1.35245	1.12541	1.62529	0.0012814
SVS	MAP	5th	57	0.029305	0.007337	1.41934	1.19524	1.68547	6.49297e-05
SVS	MAP	6th	59.5	0.033624	0.007144	1.49452	1.26425	1.76674	2.51874e-06
SVS	MAP	7th	61.5	0.030778	0.006945	1.44455	1.22769	1.69972	9.35028e-06
SVS	MAP	8th	63.5	0.036646	0.007654	1.54948	1.29518	1.85371	1.686e-06
SVS	MAP	9th	66	0.030934	0.007092	1.44724	1.22575	1.70876	1.28987e-05
SVS	MAP	10th	70	0.030766	0.007562	1.44434	1.2099	1.72421	4.73167e-05
ICH	MAP	1st	42	0.04817	0.01983	1.77825	1.11759	2.82947	0.0151344
ICH	MAP	2nd	47	0.046904	0.018749	1.75155	1.12904	2.71731	0.0123606
ICH	MAP	3rd	50.5	0.027563	0.01897	1.3901	0.891422	2.16776	0.14623
ICH	MAP	4th	53.5	0.04015	0.01889	1.61574	1.03806	2.5149	0.033548
ICH	MAP	5th	57	0.03084	0.01782	1.44562	0.952332	2.19442	0.083516
ICH	MAP	6th	59.5	0.028121	0.017448	1.3994	0.929953	2.10584	0.107027
ICH	MAP	7th	61.5	0.04709	0.01671	1.75545	1.1869	2.59635	0.00483128
ICH	MAP	8th	63.5	0.06003	0.01864	2.04901	1.32415	3.17068	0.0012797
ICH	MAP	9th	66	0.05441	0.0172	1.91592	1.28062	2.8664	0.00155953
ICH	MAP	10th	70	0.034433	0.017845	1.50904	0.99353	2.29203	0.0536614
DICH	MAP	1st	42	0.0641	0.03003	2.15113	1.06464	4.34644	0.0327992
DICH	MAP	2nd	47	0.08577	0.02754	2.78696	1.46215	5.31213	0.00184332
DICH	MAP	3rd	50.5	0.04895	0.02823	1.79491	0.926584	3.47695	0.0829232
DICH	MAP	4th	53.5	0.06853	0.02728	2.26808	1.1972	4.29686	0.0120016
DICH	MAP	5th	57	0.05596	0.02635	1.95174	1.0529	3.61789	0.0336936
DICH	MAP	6th	59.5	0.06029	0.0262	2.05539	1.11272	3.79666	0.0213834
DICH	MAP	7th	61.5	0.07449	0.0247	2.43551	1.36565	4.34349	0.00256311
DICH	MAP	8th	63.5	0.08488	0.02751	2.75748	1.4477	5.25224	0.00203263
DICH	MAP	9th	66	0.08877	0.02534	2.88869	1.59566	5.2295	0.000459778
DICH	MAP	10th	70	0.05015	0.02617	1.82083	0.986432	3.36103	0.0553248
LICH	MAP	1st	42	0.02001	0.029	1.27013	0.64396	2.50517	0.490194
LICH	MAP	2nd	47	0.01908	0.02691	1.25609	0.668793	2.35913	0.478306
LICH	MAP	3rd	50.5	0.01007	0.02683	1.12788	0.601652	2.11435	0.707418
LICH	MAP	4th	53.5	0.01803	0.0262	1.24043	0.671529	2.29129	0.491347
LICH	MAP	5th	57	0.018776	0.02529	1.25154	0.692139	2.26305	0.457828
LICH	MAP	6th	59.5	-0.007437	0.02543	0.914963	0.504346	1.65989	0.769943
LICH	MAP	7th	61.5	0.05461	0.024	1.92051	1.09468	3.36934	0.0228809
LICH	MAP	8th	63.5	0.040812	0.026884	1.62857	0.867644	3.05684	0.128995
LICH	MAP	9th	66	0.03692	0.02472	1.55456	0.871275	2.77371	0.135299
LICH	MAP	10th	70	0.01238	0.02559	1.15944	0.636718	2.11131	0.62854
IS	PP	1st	42	0.004398	0.006981	1.06173	0.881211	1.27923	0.528697
IS	PP	2nd	47	0.010235	0.005807	1.14958	0.984503	1.34235	0.0779801
IS	PP	3rd	50.5	0.014768	0.005361	1.2228	1.05974	1.41094	0.00587442
IS	PP	4th	53.5	0.013636	0.00455	1.20409	1.06637	1.35959	0.0027272
IS	PP	5th	57	0.013473	0.004021	1.20142	1.07914	1.33756	0.000806195
IS	PP	6th	59.5	0.015904	0.003565	1.24186	1.12913	1.36586	8.1521e-06
IS	PP	7th	61.5	0.014773	0.003357	1.22288	1.11806	1.33753	1.07924e-05
IS	PP	8th	63.5	0.011818	0.00314	1.17464	1.08019	1.27735	0.000167422
IS	PP	9th	66	0.015117	0.002937	1.22862	1.13597	1.32883	2.6456e-07
IS	PP	10th	70	0.014409	0.002964	1.21683	1.12426	1.31702	1.16596e-06
LAS	PP	1st	42	0.005862	0.012001	1.08311	0.786212	1.49214	0.625225
LAS	PP	2nd	47	-0.006664	0.0135	0.913234	0.636896	1.30947	0.621568
LAS	PP	3rd	50.5	-0.007716	0.012036	0.900242	0.652858	1.24136	0.521473
LAS	PP	4th	53.5	0.02247	0.01097	1.35804	1.01328	1.82009	0.0405293
LAS	PP	5th	57	0.022307	0.009829	1.35503	1.0423	1.76158	0.0232374
LAS	PP	6th	59.5	0.019687	0.009802	1.30753	1.00649	1.6986	0.0445936
LAS	PP	7th	61.5	0.017526	0.008513	1.2696	1.01151	1.59354	0.0395198
LAS	PP	8th	63.5	0.024619	0.007712	1.39837	1.13819	1.71804	0.00141146
LAS	PP	9th	66	0.02247	0.01097	1.35804	1.01328	1.82009	0.0405293
LAS	PP	10th	70	0.027706	0.007809	1.45842	1.18399	1.79646	0.000388231
CES	PP	1st	42	-0.014787	0.011068	0.817586	0.608437	1.09863	0.181545
CES	PP	2nd	47	0.006417	0.009422	1.09133	0.848638	1.40343	0.49583
CES	PP	3rd	50.5	0.002885	0.008797	1.04008	0.822387	1.31539	0.742947
CES	PP	4th	53.5	0.0009232	0.0073949	1.01265	0.831242	1.23366	0.900648
CES	PP	5th	57	0.008076	0.006561	1.11627	0.936925	1.32995	0.218357
CES	PP	6th	59.5	0.011313	0.005867	1.16659	0.997466	1.36439	0.0538249
CES	PP	7th	61.5	0.012556	0.005522	1.18651	1.02388	1.37496	0.0229772
CES	PP	8th	63.5	0.008423	0.005298	1.12156	0.973644	1.29195	0.11187
CES	PP	9th	66	0.009958	0.004892	1.14526	1.00505	1.30502	0.0417937
CES	PP	10th	70	0.01095	0.004877	1.16083	1.01913	1.32225	0.0247532
SVS	PP	1st	42	0.008939	0.01146	1.12947	0.831788	1.53369	0.435381
SVS	PP	2nd	47	0.00279	0.009576	1.03873	0.80442	1.34129	0.770781
SVS	PP	3rd	50.5	0.006163	0.008889	1.08756	0.857826	1.37883	0.488103
SVS	PP	4th	53.5	0.014269	0.007621	1.21451	0.990941	1.48853	0.0611615
SVS	PP	5th	57	0.007166	0.00682	1.10252	0.919008	1.32268	0.293381
SVS	PP	6th	59.5	0.00642	0.006003	1.09138	0.929777	1.28106	0.28486
SVS	PP	7th	61.5	0.006984	0.005667	1.09979	0.945388	1.27942	0.2178
SVS	PP	8th	63.5	0.00491	0.00549	1.06916	0.92341	1.23792	0.371133
SVS	PP	9th	66	0.008299	0.005069	1.11967	0.977961	1.28191	0.101587
SVS	PP	10th	70	0.006556	0.005081	1.0934	0.954712	1.25224	0.196947
ICH	PP	1st	42	-0.03178	0.02831	0.648662	0.304652	1.38112	0.26162
ICH	PP	2nd	47	-0.008156	0.023978	0.894863	0.471808	1.69726	0.733747
ICH	PP	3rd	50.5	-0.001978	0.022444	0.973419	0.53468	1.77217	0.929773
ICH	PP	4th	53.5	-0.02071	0.01882	0.754221	0.45636	1.24649	0.271147
ICH	PP	5th	57	-0.00502	0.01655	0.933913	0.600389	1.45271	0.761644
ICH	PP	6th	59.5	-0.006927	0.014966	0.909968	0.610262	1.35686	0.643473
ICH	PP	7th	61.5	-0.01332	0.01391	0.834086	0.575366	1.20914	0.338272
ICH	PP	8th	63.5	-0.01292	0.01353	0.838643	0.584408	1.20348	0.339621
ICH	PP	9th	66	-0.01069	0.01228	0.864505	0.622872	1.19988	0.384016
ICH	PP	10th	70	-0.001538	0.01222	0.97927	0.70669	1.35699	0.899843
DICH	PP	1st	42	-0.0844	0.04257	0.316786	0.101678	0.986972	0.0474102
DICH	PP	2nd	47	-0.07153	0.03601	0.37748	0.144347	0.987139	0.0469897
DICH	PP	3rd	50.5	-0.04146	0.03256	0.568539	0.238382	1.35596	0.202897
DICH	PP	4th	53.5	-0.06006	0.02727	0.441306	0.2131	0.913895	0.0276356
DICH	PP	5th	57	-0.04052	0.02436	0.575865	0.300539	1.10342	0.0962359
DICH	PP	6th	59.5	-0.04156	0.02218	0.567765	0.314068	1.02639	0.0609635
DICH	PP	7th	61.5	-0.04182	0.02043	0.565758	0.327925	0.976085	0.0406591
DICH	PP	8th	63.5	-0.02976	0.01993	0.666756	0.391658	1.13508	0.135378
DICH	PP	9th	66	-0.03664	0.01777	0.607115	0.377792	0.975639	0.0392171
DICH	PP	10th	70	-0.01804	0.01808	0.782153	0.482703	1.26737	0.318382
LICH	PP	1st	42	0.02795	0.04186	1.46328	0.478652	4.47336	0.504324
LICH	PP	2nd	47	0.0285	0.03581	1.47428	0.566779	3.83483	0.426109
LICH	PP	3rd	50.5	0.01984	0.0317	1.31025	0.562133	3.05402	0.531402
LICH	PP	4th	53.5	-0.01084	0.02682	0.862741	0.421639	1.76531	0.686083
LICH	PP	5th	57	0.004967	0.023962	1.06999	0.564384	2.02855	0.835786
LICH	PP	6th	59.5	0.017679	0.021685	1.27225	0.713126	2.26976	0.414921
LICH	PP	7th	61.5	-0.0116	0.01999	0.853857	0.50076	1.45593	0.561719
LICH	PP	8th	63.5	0.008811	0.019656	1.1275	0.667167	1.90547	0.653966
LICH	PP	9th	66	0.00386	0.01752	1.05398	0.660257	1.68249	0.825622
LICH	PP	10th	70	0.01003	0.01786	1.14638	0.711651	1.84667	0.574395
